# Supplementary material for: KNIME workflow for retrieving causal drug and protein interactions, building networks, and performing topological enrichment analysis demonstrated by a DILI case study
Source: J Cheminform. 2022 Jun 13;14:37. doi: 10.1186/s13321-022-00615-6 (PMC9188852; doi:10.1186/s13321-022-00615-6)
Supplement: Supplementary file 2 — Additional file 2: CHEMBL mode of action annotation. [file 13321_2022_615_MOESM2_ESM.xlsx]

## Sheet: Sheet1
$action_type$ = "ACTIVATOR" => 1
$action_type$ = "AGONIST" => 1
$action_type$ = "ALLOSTERIC ANTAGONIST" => 2
$action_type$ = "ANTAGONIST" => 2
$action_type$ = "BINDING AGENT" => 3
$action_type$ = "BLOCKER" => 2
$action_type$ = "DEGRADER" => 2
$action_type$ = "DISRUPTING AGENT" => 2
$action_type$ = "INHIBITOR" => 2
$action_type$ = "INVERSE AGONIST" => 2
$action_type$ = "MODULATOR" => 3
$action_type$ = "NEGATIVE ALLOSTERIC MODULATOR" => 2
$action_type$ = "NEGATIVE MODULATOR" => 2
$action_type$ = "OPENER" => 1
$action_type$ = "PARTIAL AGONIST" => 1
$action_type$ = "POSITIVE ALLOSTERIC MODULATOR" => 1
$action_type$ = "POSITIVE MODULATOR" => 1
$action_type$ = "RELEASING AGENT" => 3
$action_type$ = "STABILISER" => 3
