# Supplementary material for: KNIME workflow for retrieving causal drug and protein interactions, building networks, and performing topological enrichment analysis demonstrated by a DILI case study
Source: J Cheminform. 2022 Jun 13;14:37. doi: 10.1186/s13321-022-00615-6 (PMC9188852; doi:10.1186/s13321-022-00615-6)
Supplement: Supplementary file 3 — Additional file 3: IUPHAR mode of action annotation. [file 13321_2022_615_MOESM3_ESM.xlsx]

## Sheet: Sheet1
$actions$ = "Activation" => 1
$actions$ = "Agonist" => 1
$actions$ = "Antagonist" => 2
$actions$ = "Biased agonist" => 1
$actions$ = "Binding" => 3
$actions$ = "Competitive" => 3
$actions$ = "Feedback inhibition" => 2
$actions$ = "Full agonist" => 1
$actions$ = "Inhibition" => 2
$actions$ = "Inverse agonist" => 2
$actions$ = "Irreversible inhibition" => 2
$actions$ = "Mixed" => 3
$actions$ = "Negative" => 3
$actions$ = "Neutral" => 3
$actions$ = "None" => 3
$actions$ = "Partial agonist" => 1
$actions$ = "Pore blocker" => 2
$actions$ = "Positive" => 1
$actions$ = "Potentiation" => 1
