# Supplementary material for: KNIME workflow for retrieving causal drug and protein interactions, building networks, and performing topological enrichment analysis demonstrated by a DILI case study
Source: J Cheminform. 2022 Jun 13;14:37. doi: 10.1186/s13321-022-00615-6 (PMC9188852; doi:10.1186/s13321-022-00615-6)
Supplement: Supplementary file 4 — Additional file 4: Full assay annotation with text mining based on ChEMBL data. [file 13321_2022_615_MOESM4_ESM.xlsx]

## Sheet: Sheet1
Keyword	Keyword as applied in KNIME
channel blocking activity	$assay_description$ LIKE "*hannel blocking activit*" => 2
inhibit 50%	$assay_description$ LIKE "*nhibit 50%*" => 2
inhibiting	$assay_description$ LIKE "*nhibitin*" => 2
inhibitor	$assay_description$ LIKE "*nhibito*" => 2
inhibitory	$assay_description$ LIKE "*nhibito*" => 2
Inhibitory	$assay_description$ LIKE "*nhibito*" => 2
Inhibitor	$assay_description$ LIKE "*nhibito*" => 2
required to inhibit	$assay_description$ LIKE "*equired to inhibi*" => 2
receptor blocking activity	$assay_description$ LIKE "*eceptor blocking activit*" => 2
In vitro blocking	$assay_description$ LIKE "*n vitro blockin*" => 2
Ability%to inhibit	$assay_description$ LIKE "*bility%to inhibi*" => 2
Ability to antagonize	$assay_description$ LIKE "*bility to antagoniz*" => 2
Compound with%blocking activity	$assay_description$ LIKE "*ompound with%blocking activit*" => 2
ability to inhibit	$assay_description$ LIKE "*bility to inhibi*" => 2
The concentration of compound to inhibit	$assay_description$ LIKE "*he concentration of compound to inhibi*" => 2
Sodium channel block	$assay_description$ LIKE "*odium channel bloc*" => 2
PUBCHEM_BIOASSAY:%ntagonists	$assay_description$ LIKE "*UBCHEM_BIOASSAY: antagonist*" => 2
PUBCHEM_BIOASSAY:%nhibit	$assay_description$ LIKE "*UBCHEM_BIOASSAY: inhibit*" => 2
Inverse agonist	$assay_description$ LIKE "*nverse agonis*" => 2
Inhibition	$assay_description$ LIKE "*nhibitio*" => 2
inhibition	$assay_description$ LIKE "*nhibitio*" => 2
Inactivation of	$assay_description$ LIKE "*nactivation of*" => 2
Concentration%to inhibit	$assay_description$ LIKE "*oncentration to inhibit*" => 2
Block%of	$assay_description$ LIKE "*lock of*" => 2
Ability to inhibit	$assay_description$ LIKE "*bility to inhibi*" => 2
Ability to block	$assay_description$ LIKE "*bility to bloc*" => 2
Antagonist	$assay_description$ LIKE "*ntagonis*" => 2
Antagonism	$assay_description$ LIKE "*ntagonis*" => 2
antagonism	$assay_description$ LIKE "*ntagonis*" => 2
antagonist	$assay_description$ LIKE "*ntagonis*" => 2
Enhancement	$assay_description$ LIKE "*nhancemen*" => 1
Correction activity	$assay_description$ LIKE "*orrection activit*" => 1
Concentration required to activate	$assay_description$ LIKE "*oncentration required to activat*" => 1
receptor activation	$assay_description$ LIKE "*eceptor activatio*" => 1
Potentiation of	$assay_description$ LIKE "*otentiation o*" => 1
Positive allosteric modulation	$assay_description$ LIKE "*ositive allosteric modulatio*" => 1
Inactivation	$assay_description$ LIKE "*nctivatio*" => 2
Activation	$assay_description$ LIKE "*ctivatio*" => 1
Ability to induce	$assay_description$ LIKE "*bility to induc*" => 1
Ability to enhance	$assay_description$ LIKE "*bility to enhanc*" => 1
Ability to activate	$assay_description$ LIKE "*bility to activat*" => 1
Maximum activation	$assay_description$ LIKE "*aximum activatio*" => 1
Half-maximum activation	$assay_description$ LIKE "*alf-maximum activatio*" => 1
Channel opening activity	$assay_description$ LIKE "*hannel opening activit*" => 1
In vitro activation of	$assay_description$ LIKE "*n vitro activation o*" => 1
Agonism	$assay_description$ LIKE "*gonis*" => 1
Agonist	$assay_description$ LIKE "*gonis*" => 1
agonist	$assay_description$ LIKE "*gonis*" => 1
Corrector activity	$assay_description$ LIKE "*orrector activit*" => 1
PUBCHEM_BIOASSAY:%activators	$assay_description$ LIKE "*UBCHEM_BIOASSAY: activator*" => 1
