# Supplementary material for: KNIME workflow for retrieving causal drug and protein interactions, building networks, and performing topological enrichment analysis demonstrated by a DILI case study
Source: J Cheminform. 2022 Jun 13;14:37. doi: 10.1186/s13321-022-00615-6 (PMC9188852; doi:10.1186/s13321-022-00615-6)
Supplement: Supplementary file 5 — Additional file 5: Exclusions for the text mining of assay data. [file 13321_2022_615_MOESM5_ESM.xlsx]

## Sheet: Sheet1
QUALIFIED_CLASSIFICATION_SIGN	EXCLUSION_1	EXCLUSION_2	EXCLUSION_3	EXCLUSION_4	EXCLUSION_5	EXCLUSION_6	EXCLUSION_7	EXCLUSION_8	EXCLUSION_9	EXCLUSION_10	EXCLUSION_11	EXCLUSION_12	EXCLUSION_13	EXCLUSION_14	EXCLUSION_15	EXCLUSION_16	EXCLUSION_17	EXCLUSION_18	EXCLUSION_19	EXCLUSION_20	EXCLUSION_21	EXCLUSION_22	EXCLUSION_23	EXCLUSION_24	EXCLUSION_25	EXCLUSION_26	EXCLUSION_27	EXCLUSION_28	EXCLUSION_29	EXCLUSION_30	EXCLUSION_31
+	Compound with%blocking activity	Inhibition	Inverse agonist	Partial agonist	Inactivation of	antagonism	Ability%to inhibit	In vitro blocking	receptor blocking activity	required to inhibit	Ability to antagonize	Concentration%to inhibit	inhibiting	inhibitor	inhibit 50%	channel blocking activity	ability to inhibit	The concentration of compound to inhibit	Sodium channel block	PUBCHEM_BIOASSAY:%ntagonists	PUBCHEM_BIOASSAY:%nhibit	Inhibitory	Inhibitor	antagonist	inhibition	inhibitory	Ability to block	Ability to inhibit	Antagonism	Antagonist	Block%of
-	receptor activation	Ability to activate	Ability to enhance	Ability to induce	Activation	Agonism	Agonist	Channel opening activity	Concentration required to activate	Correction activity	Corrector activity	Enhancement	Half-maximum activation	In vitro activation of	Maximum activation	PUBCHEM_BIOASSAY:%activators	Positive allosteric modulation	Inhibition of((.)*)binding	concentration required to inhibit 50% of binding	inhibition of((.)*)binding	Transrepression	Binding affinity	inhibit 50% of((.)*)binding	Ability to inhibit binding	Inhibitory concentration required for displacement	tested for the concentration to inhibit 50% of((.)*)binding	ability to inhibit specific binding of	Concentration of compound required to inhibit the binding	Potentiation of	Potentiation of	Potentiation of
