# Supplementary material for: KNIME workflow for retrieving causal drug and protein interactions, building networks, and performing topological enrichment analysis demonstrated by a DILI case study
Source: J Cheminform. 2022 Jun 13;14:37. doi: 10.1186/s13321-022-00615-6 (PMC9188852; doi:10.1186/s13321-022-00615-6)
Supplement: Supplementary file 6 — Additional file 6: ChEMBL identifiers of mostDILI compounds. [file 13321_2022_615_MOESM6_ESM.csv]

Parent Molecule
CHEMBL1023
CHEMBL106
CHEMBL1077
CHEMBL1079
CHEMBL108
CHEMBL1089221
CHEMBL109
CHEMBL1094
CHEMBL112
CHEMBL1131
CHEMBL1136
CHEMBL1164729
CHEMBL1175
CHEMBL1177
CHEMBL1200374
CHEMBL1200436
CHEMBL1200585
CHEMBL1200714
CHEMBL1200946
CHEMBL1201187
CHEMBL1201288
CHEMBL1201336
CHEMBL1201506
CHEMBL1201557
CHEMBL1201558
CHEMBL1201561
CHEMBL1201562
CHEMBL1201563
CHEMBL1201581
CHEMBL1201607
CHEMBL1213420
CHEMBL1255794
CHEMBL1256183
CHEMBL1256841
CHEMBL1274
CHEMBL129
CHEMBL1297
CHEMBL1323
CHEMBL1324
CHEMBL1336
CHEMBL13376
CHEMBL1371
CHEMBL1380
CHEMBL139
CHEMBL139877
CHEMBL141305
CHEMBL1425
CHEMBL1434
CHEMBL1460
CHEMBL146095
CHEMBL1467
CHEMBL1474963
CHEMBL1479
CHEMBL1483
CHEMBL1487
CHEMBL1515
CHEMBL1518
CHEMBL1542
CHEMBL1554
CHEMBL1566
CHEMBL157101
CHEMBL1575
CHEMBL15770
CHEMBL1580
CHEMBL159226
CHEMBL16
CHEMBL160
CHEMBL1615350
CHEMBL163
CHEMBL1740513
CHEMBL1741
CHEMBL1742471
CHEMBL175247
CHEMBL1788385
CHEMBL184412
CHEMBL188952
CHEMBL1909072
CHEMBL1909282
CHEMBL1909283
CHEMBL1909285
CHEMBL1909286
CHEMBL1909288
CHEMBL1909289
CHEMBL19224
CHEMBL20
CHEMBL2108989
CHEMBL222559
CHEMBL223228
CHEMBL23
CHEMBL232201
CHEMBL254316
CHEMBL254857
CHEMBL258940
CHEMBL259209
CHEMBL267744
CHEMBL271475
CHEMBL273575
CHEMBL308954
CHEMBL325041
CHEMBL329522
CHEMBL33
CHEMBL340978
CHEMBL341812
CHEMBL34259
CHEMBL344159
CHEMBL348000
CHEMBL36591
CHEMBL374478
CHEMBL386630
CHEMBL388590
CHEMBL395110
CHEMBL404108
CHEMBL408
CHEMBL409
CHEMBL414804
CHEMBL415
CHEMBL418995
CHEMBL42
CHEMBL421
CHEMBL428
CHEMBL429
CHEMBL4297186
CHEMBL432162
CHEMBL436
CHEMBL437
CHEMBL437526
CHEMBL445
CHEMBL44884
CHEMBL457
CHEMBL457547
CHEMBL459
CHEMBL467
CHEMBL476
CHEMBL477772
CHEMBL522038
CHEMBL532
CHEMBL535
CHEMBL54349
CHEMBL547
CHEMBL550348
CHEMBL553
CHEMBL554
CHEMBL558
CHEMBL562
CHEMBL56367
CHEMBL57
CHEMBL572
CHEMBL573
CHEMBL6
CHEMBL603
CHEMBL622
CHEMBL623
CHEMBL625
CHEMBL633
CHEMBL638
CHEMBL64
CHEMBL641
CHEMBL64391
CHEMBL686
CHEMBL741
CHEMBL744
CHEMBL75880
CHEMBL8
CHEMBL803
CHEMBL806
CHEMBL820
CHEMBL822
CHEMBL83
CHEMBL833
CHEMBL888
CHEMBL898
CHEMBL92401
CHEMBL93
CHEMBL939
CHEMBL94081
CHEMBL941
CHEMBL957
CHEMBL960
CHEMBL964
CHEMBL991
