# Supplementary material for: KNIME workflow for retrieving causal drug and protein interactions, building networks, and performing topological enrichment analysis demonstrated by a DILI case study
Source: J Cheminform. 2022 Jun 13;14:37. doi: 10.1186/s13321-022-00615-6 (PMC9188852; doi:10.1186/s13321-022-00615-6)
Supplement: Supplementary file 7 — Additional file 7: ChEMBL identifiers of noDILI compounds. [file 13321_2022_615_MOESM7_ESM.csv]

Parent Molecule
CHEMBL100116
CHEMBL1004
CHEMBL1006
CHEMBL1029
CHEMBL1046
CHEMBL1087
CHEMBL1101
CHEMBL1104
CHEMBL1108
CHEMBL1115
CHEMBL1121
CHEMBL1123
CHEMBL113
CHEMBL11608
CHEMBL1166
CHEMBL1174
CHEMBL1180725
CHEMBL1182833
CHEMBL1194666
CHEMBL1197051
CHEMBL1200406
CHEMBL1200431
CHEMBL1200457
CHEMBL1200472
CHEMBL1200553
CHEMBL1200558
CHEMBL1200571
CHEMBL1200593
CHEMBL1200614
CHEMBL1200800
CHEMBL1200862
CHEMBL1200939
CHEMBL1200969
CHEMBL1200979
CHEMBL1201087
CHEMBL1201134
CHEMBL1201146
CHEMBL1201182
CHEMBL1201201
CHEMBL1201203
CHEMBL1201212
CHEMBL1201219
CHEMBL1201244
CHEMBL1201284
CHEMBL1201287
CHEMBL1201294
CHEMBL1201304
CHEMBL1201353
CHEMBL1201356
CHEMBL1201420
CHEMBL1201439
CHEMBL1201479
CHEMBL1201502
CHEMBL1201503
CHEMBL1201514
CHEMBL1201520
CHEMBL1201533
CHEMBL1201565
CHEMBL1201568
CHEMBL1201569
CHEMBL1201573
CHEMBL1201577
CHEMBL1201583
CHEMBL1201584
CHEMBL1201586
CHEMBL1201587
CHEMBL1201589
CHEMBL1201591
CHEMBL1201593
CHEMBL1201594
CHEMBL1201606
CHEMBL1201610
CHEMBL1201632
CHEMBL1201636
CHEMBL1201651
CHEMBL1201668
CHEMBL1201670
CHEMBL1201764
CHEMBL1201776
CHEMBL1201779
CHEMBL1201798
CHEMBL1201821
CHEMBL1201822
CHEMBL1201824
CHEMBL1201826
CHEMBL1201827
CHEMBL1201828
CHEMBL1201830
CHEMBL1201832
CHEMBL1201835
CHEMBL1201836
CHEMBL1201837
CHEMBL1201867
CHEMBL1218
CHEMBL1222250
CHEMBL1231
CHEMBL1233
CHEMBL1237132
CHEMBL1251
CHEMBL1276308
CHEMBL1279
CHEMBL1290
CHEMBL130
CHEMBL1328
CHEMBL1346
CHEMBL1353
CHEMBL1357
CHEMBL1360
CHEMBL1364
CHEMBL1370
CHEMBL1382
CHEMBL1384
CHEMBL1389
CHEMBL1401
CHEMBL1404
CHEMBL1423
CHEMBL1437
CHEMBL1472
CHEMBL1482
CHEMBL1490
CHEMBL1493
CHEMBL1505
CHEMBL1521
CHEMBL1534
CHEMBL1536
CHEMBL1544
CHEMBL1547
CHEMBL1550
CHEMBL1561
CHEMBL159
CHEMBL1590
CHEMBL1597
CHEMBL1615439
CHEMBL1615807
CHEMBL1621
CHEMBL1622
CHEMBL1623
CHEMBL1626
CHEMBL1626223
CHEMBL1650
CHEMBL1652
CHEMBL1663
CHEMBL1670
CHEMBL1679
CHEMBL1682
CHEMBL17
CHEMBL1732
CHEMBL1751
CHEMBL1752
CHEMBL1754
CHEMBL1755
CHEMBL177
CHEMBL178
CHEMBL18442
CHEMBL185073
CHEMBL1888176
CHEMBL190
CHEMBL2096647
CHEMBL2097081
CHEMBL2103749
CHEMBL2103758
CHEMBL2103784
CHEMBL2107885
CHEMBL2108074
CHEMBL2108791
CHEMBL2108888
CHEMBL2110563
CHEMBL211456
CHEMBL2218892
CHEMBL2218896
CHEMBL2304327
CHEMBL2367706
CHEMBL267936
CHEMBL270190
CHEMBL285674
CHEMBL296306
CHEMBL3039582
CHEMBL316160
CHEMBL317052
CHEMBL33986
CHEMBL343448
CHEMBL3545985
CHEMBL370143
CHEMBL372795
CHEMBL385517
CHEMBL389621
CHEMBL395429
CHEMBL3989529
CHEMBL3989727
CHEMBL3989751
CHEMBL407
CHEMBL414357
CHEMBL4297067
CHEMBL4297161
CHEMBL4297192
CHEMBL4297862
CHEMBL434
CHEMBL450895
CHEMBL473
CHEMBL477
CHEMBL485
CHEMBL485253
CHEMBL487253
CHEMBL500
CHEMBL505
CHEMBL506
CHEMBL517712
CHEMBL524004
CHEMBL52440
CHEMBL525610
CHEMBL53
CHEMBL533
CHEMBL569713
CHEMBL588
CHEMBL59
CHEMBL592
CHEMBL597
CHEMBL600
CHEMBL607
CHEMBL611
CHEMBL612
CHEMBL615
CHEMBL634
CHEMBL655
CHEMBL656
CHEMBL657
CHEMBL658
CHEMBL6622
CHEMBL668
CHEMBL679
CHEMBL681
CHEMBL689
CHEMBL697
CHEMBL70
CHEMBL730
CHEMBL753
CHEMBL765
CHEMBL768
CHEMBL772
CHEMBL780
CHEMBL79
CHEMBL80
CHEMBL802
CHEMBL81
CHEMBL811
CHEMBL84
CHEMBL841
CHEMBL846
CHEMBL855
CHEMBL856
CHEMBL864
CHEMBL86715
CHEMBL871
CHEMBL877
CHEMBL895
CHEMBL896
CHEMBL900
CHEMBL905
CHEMBL914
CHEMBL916
CHEMBL926
CHEMBL934
CHEMBL94
CHEMBL942
CHEMBL95889
CHEMBL959
CHEMBL963
CHEMBL972
CHEMBL979
CHEMBL98
CHEMBL980
CHEMBL998
