# Supplementary material for: KNIME workflow for retrieving causal drug and protein interactions, building networks, and performing topological enrichment analysis demonstrated by a DILI case study
Source: J Cheminform. 2022 Jun 13;14:37. doi: 10.1186/s13321-022-00615-6 (PMC9188852; doi:10.1186/s13321-022-00615-6)
Supplement: Supplementary file 10 — Additional file 10: Skimmed data from DrugBank for the workflow. [file 13321_2022_615_MOESM10_ESM.xlsx]

## Sheet: default
Drug name
