# Supplementary material for: KNIME workflow for retrieving causal drug and protein interactions, building networks, and performing topological enrichment analysis demonstrated by a DILI case study
Source: J Cheminform. 2022 Jun 13;14:37. doi: 10.1186/s13321-022-00615-6 (PMC9188852; doi:10.1186/s13321-022-00615-6)
Supplement: Supplementary file 11 — Additional file 11: Downloaded data from the SIGNOR database. [file 13321_2022_615_MOESM11_ESM.tsv]

ENTITYA	TYPEA	IDA	DATABASEA	ENTITYB	TYPEB	IDB	DATABASEB	EFFECT	MECHANISM	RESIDUE	SEQUENCE	TAX_ID	CELL_DATA	TISSUE_DATA	MODULATOR_COMPLEX	TARGET_COMPLEX	MODIFICATIONA	MODASEQ	MODIFICATIONB	MODBSEQ	PMID	DIRECT	NOTES	ANNOTATOR	SENTENCE	SCORE	SIGNOR_ID
PRKACA	protein	P17612	UNIPROT	BAD	protein	Q92934	UNIPROT	down-regulates	phosphorylation	Ser99	PFRGRSRsAPPNLWA	9606									10230394	YES		gcesareni	Ser-155 is the major phosphoacceptor site for pka on bad, but that pka also phosphorylates ser-112 and ser-136. Phosphorylated bad appears to be the inactive moiety. These results implicate pkac as the candidate kinase for s112 phosphorylation in vivo.	0.2393	SIGNOR-67387
PRKACA	protein	P17612	UNIPROT	BAD	protein	Q92934	UNIPROT	down-regulates	phosphorylation	Ser99	PFRGRSRsAPPNLWA	9606									10949026	YES		gcesareni	Ser-155 is the major phosphoacceptor site for pka on bad, but that pka also phosphorylates ser-112 and ser-136. Phosphorylated bad appears to be the inactive moiety. These results implicate pkac as the candidate kinase for s112 phosphorylation in vivo.	0.2393	SIGNOR-81137
PRKACA	protein	P17612	UNIPROT	BRAF	protein	P15056	UNIPROT	down-regulates activity	phosphorylation	Ser429	PQRERKSsSSSEDRN	10116	BTO:0001009								11510412	YES			The in vitro phosphorylation of a site unique to B-Raf (Ser429) has been proposed to be responsible for the negative regulation of the isoenzyme by Akt. Using phosphopetide mapping and site-directed mutagenesis we showed that Ser429 is phosphorylated upon cAMP elevation in PC12 cells and proposed that PKA is a major kinase phosphorylating the B-Raf-specific site in vivo	0.1364	SIGNOR-259922
PRKACA	protein	P17612	UNIPROT	BRAF	protein	P15056	UNIPROT	down-regulates activity	phosphorylation	Ser429	PQRERKSsSSSEDRN	-1									11510412	YES		miannu	Direct phosphorylation of B-Raf by PKA exerts a negative effect on its kinase activity, essentially via phosphorylation of Ser429	0.1364	SIGNOR-250339
PRKACA	protein	P17612	UNIPROT	CA9	protein	Q16790	UNIPROT	up-regulates	phosphorylation	Thr443	RRQHRRGtKGGVSYR	9606									22037869	YES		llicata	Here, we report that thr443 phosphorylation at the intracellular domain of ca ix by protein kinase a (pka) is critical for its activation in hypoxic cells, with the fullest activity of ca ix also requiring dephosphorylation of ser448.	0.1364	SIGNOR-176973
PRKACA	protein	P17612	UNIPROT	CACNA1C	protein	Q13936	UNIPROT	up-regulates activity	phosphorylation	Ser1897	LLRKANPsRCHSRES	10090		BTO:0000087							28119464	YES			These findings reveal an essential role for _1C phosphorylation at Ser1928 in stimulating CaV1.2 channel activity and vasoconstriction by AKAP-targeted PKA upon exposure to increased glucose and in diabetes	0.1364	SIGNOR-251709
PRKACA	protein	P17612	UNIPROT	CACNB2	protein	Q08289	UNIPROT	up-regulates activity	phosphorylation	Ser514	SAPIRSAsQAEEEPS										10441130	YES		miannu	Voltage-dependent L-type calcium (Ca) channels are heteromultimeric proteins that are regulated through phosphorylation by cAMP-dependent protein kinase (PKA) Mutagenesis of a single residue at Ser459 resulted in the loss of one site of phosphorylation by PKA, and mutagenesis of two residues at Ser478/479 resulted in the loss of approximately two sites of PKA-mediated phosphorylation	0.1364	SIGNOR-249714
PRKACA	protein	P17612	UNIPROT	CACNB2	protein	Q08289	UNIPROT	up-regulates activity	phosphorylation	Ser533	KKSQHRSsSSAPHHN										10441130	YES		miannu	Voltage-dependent L-type calcium (Ca) channels are heteromultimeric proteins that are regulated through phosphorylation by cAMP-dependent protein kinase (PKA) Mutagenesis of a single residue at Ser459 resulted in the loss of one site of phosphorylation by PKA, and mutagenesis of two residues at Ser478/479 resulted in the loss of approximately two sites of PKA-mediated phosphorylation	0.1364	SIGNOR-250340
PRKACA	protein	P17612	UNIPROT	CACNB2	protein	Q08289	UNIPROT	up-regulates activity	phosphorylation	Ser534	KSQHRSSsSAPHHNH										10441130	YES		miannu	Voltage-dependent L-type calcium (Ca) channels are heteromultimeric proteins that are regulated through phosphorylation by cAMP-dependent protein kinase (PKA) Mutagenesis of a single residue at Ser459 resulted in the loss of one site of phosphorylation by PKA, and mutagenesis of two residues at Ser478/479 resulted in the loss of approximately two sites of PKA-mediated phosphorylation	0.1364	SIGNOR-250341
PRKACA	protein	P17612	UNIPROT	CAD	protein	P27708	UNIPROT	down-regulates activity	phosphorylation	Ser1406	GAGGRRLsSFVTKGY										11986331	YES		miannu	CAD is down-regulated as the cells emerge from S phase by protein kinase A (PKA) phosphorylation. PKA phosphorylates Ser1406 and Ser1859, although only Ser1406 is involved in regulation.	0.1983	SIGNOR-250344
PRKACA	protein	P17612	UNIPROT	CAD	protein	P27708	UNIPROT	down-regulates	phosphorylation	Ser1406	GAGGRRLsSFVTKGY	9606									17206380	YES		gcesareni	Protein kinase a phosphorylation at thr456 of the multifunctional protein cad antagonizes activation by the map kinase cascade.	0.1983	SIGNOR-151816
PRKACA	protein	P17612	UNIPROT	CAD	protein	P27708	UNIPROT	unknown	phosphorylation	Ser1859	PPRIHRAsDPGLPAE										11986331	YES		miannu	CAD is down-regulated as the cells emerge from S phase by protein kinase A (PKA) phosphorylation. PKA phosphorylates Ser1406 and Ser1859, although only Ser1406 is involved in regulation.	0.1364	SIGNOR-250343
PRKACA	protein	P17612	UNIPROT	CAMKK1	protein	Q8N5S9	UNIPROT	down-regulates activity	phosphorylation	Thr108	SPRAWRRPtIESHHVAI	10116	BTO:0001009								10187789	YES			In vitro, CaMKK is phosphorylated by PKA and this is associated with inhibition of enzyme activity. The major site of phosphorylation is threonine 108, although additional sites are phosphorylated with lower efficiency.	0.1364	SIGNOR-256115
PRKACA	protein	P17612	UNIPROT	CAPN2	protein	P17655	UNIPROT	down-regulates	phosphorylation	Thr370	GNWRRGStAGGCRNY	9606									11909964	YES		llicata	Activation of m-calpain (calpain ii) by epidermal growth factor is limited by protein kinase a phosphorylation of m-calpain.These Data point to a novel mechanism of negative control of calpain activation, direct phosphorylation by pka.	0.1364	SIGNOR-116248
PRKACA	protein	P17612	UNIPROT	CASP9	protein	P55211	UNIPROT	down-regulates	phosphorylation	Ser183	GLRTRTGsNIDCEKL	9606									15703181	YES		lperfetto	We show that protein kinase a inhibits activation of caspase-9 and caspase-3 downstream of cytochrome c in xenopus egg extracts and in a human cell-free system. Protein kinase a directly phosphorylates human caspase-9 at serines 99, 183, and 195.	0.1364	SIGNOR-133880
PRKACA	protein	P17612	UNIPROT	CASP9	protein	P55211	UNIPROT	down-regulates	phosphorylation	Ser195	EKLRRRFsSLHFMVE	9606									15703181	YES		lperfetto	We show that protein kinase a inhibits activation of caspase-9 and caspase-3 downstream of cytochrome c in xenopus egg extracts and in a human cell-free system. Protein kinase a directly phosphorylates human caspase-9 at serines 99, 183, and 195.	0.1364	SIGNOR-133884
PRKACA	protein	P17612	UNIPROT	CASP9	protein	P55211	UNIPROT	down-regulates	phosphorylation	Ser99	NRQAAKLsKPTLENL	9606									15703181	YES		lperfetto	We show that protein kinase a inhibits activation of caspase-9 and caspase-3 downstream of cytochrome c in xenopus egg extracts and in a human cell-free system. Protein kinase a directly phosphorylates human caspase-9 at serines 99, 183, and 195.	0.1364	SIGNOR-133888
PRKACA	protein	P17612	UNIPROT	CBX3	protein	Q13185	UNIPROT	up-regulates	phosphorylation	Ser93	KDGTKRKsLSDSESD	9606									16531993	YES		gcesareni	We demonstrate that p-ser 83-hp1gamma has an exclusively euchromatic localization, interacts with ku70 (a regulatory protein involved in multiple nuclear procesess), has impaired silencing activity and serves as a marker for transcription elongation.	0.1364	SIGNOR-145109
PRKACA	protein	P17612	UNIPROT	CCND1	protein	P24385	UNIPROT	unknown	phosphorylation	Ser234	YRLTRFLsRVIKCDP	-1									8058338	YES		miannu	PKA phosphorylates three distinct serine residues in cyclin D1 at positions 90, 197 and 234.	0.1364	SIGNOR-250346
PRKACA	protein	P17612	UNIPROT	CCND1	protein	P24385	UNIPROT	unknown	phosphorylation	Ser90	NYLDRFLsLEPVKKS	-1									8058338	YES		miannu	PKA phosphorylates three distinct serine residues in cyclin D1 at positions 90, 197 and 234.	0.1364	SIGNOR-250347
PRKACA	protein	P17612	UNIPROT	CD44	protein	P16070	UNIPROT	up-regulates	phosphorylation	Ser697	AVEDRKPsGLNGEAS	9606									16785995	YES		lperfetto	Pka can phosphorylate ser316 directly cd44 s291a and s316a mutants may disrupt downstream signalling events by displacing endogenous cd44 from plasma membrane microdomains.	0.1364	SIGNOR-147208
PRKACA	protein	P17612	UNIPROT	CDK16	protein	Q00536	UNIPROT	down-regulates	phosphorylation	Ser153	SRRLRRVsLSEIGFG	9606		BTO:0000142							22184064	YES		llicata	Here, we report that cdk16 is activated by membrane-associated cyclin y (ccny). Treatment of transfected human cells with the protein kinase a (pka) activator forskolin blocked, while kinase inhibition promoted, ccny-dependent targeting of cdk16-green fluorescent protein (gfp) to the cell membrane. Ccny binding to cdk16 required a region upstream of the kinase domain and was found to be inhibited…	0.1364	SIGNOR-191623
PRKACA	protein	P17612	UNIPROT	CFTR	protein	P13569	UNIPROT	up-regulates activity	phosphorylation	Ser660	FSAERRNsILTETLH	-1									1377674	YES		miannu	CFTR is phosphorylated directly by PKA and PKC in vivo. phosphorylation by PKA is necessary to allow ATP hydrolysis by CFTR and that ATP hydrolysis is necessary for channel opening. CF-2 was phosphorylated by PKA in vitro on serines 660,700, 737, 813 and most likely on both serines 768 and 795.	0.2265	SIGNOR-250349
PRKACA	protein	P17612	UNIPROT	CFTR	protein	P13569	UNIPROT	up-regulates activity	phosphorylation	Ser700	FGEKRKNsILNPINS	-1									1377674	YES		miannu	CFTR is phosphorylated directly by PKA and PKC in vivo. phosphorylation by PKA is necessary to allow ATP hydrolysis by CFTR and that ATP hydrolysis is necessary for channel opening. CF-2 was phosphorylated by PKA in vitro on serines 660,700, 737, 813 and most likely on both serines 768 and 795.	0.2265	SIGNOR-250348
PRKACA	protein	P17612	UNIPROT	CFTR	protein	P13569	UNIPROT	up-regulates activity	phosphorylation	Ser813	DIYSRRLsQETGLEI	-1									1377674	YES		miannu	CFTR is phosphorylated directly by PKA and PKC in vivo. phosphorylation by PKA is necessary to allow ATP hydrolysis by CFTR and that ATP hydrolysis is necessary for channel opening. CF-2 was phosphorylated by PKA in vitro on serines 660,700, 737, 813 and most likely on both serines 768 and 795.	0.2265	SIGNOR-250351
PRKACA	protein	P17612	UNIPROT	CFTR	protein	P13569	UNIPROT	up-regulates	phosphorylation	Ser660	FSAERRNsILTETLH	9606									1716180	YES		lperfetto	Cftr, the protein associated with cystic fibrosis, is phosphorylated on serine residues in response to camp agonists. Serines 660, 737, 795, and 813 were identified as in vivo targets for phosphorylation by protein kinase a.mutagenesis of all four sites abolished the response.	0.2265	SIGNOR-21312
PRKACA	protein	P17612	UNIPROT	CFTR	protein	P13569	UNIPROT	up-regulates	phosphorylation	Ser795	TASTRKVsLAPQANL	9606									1716180	YES		lperfetto	Cftr, the protein associated with cystic fibrosis, is phosphorylated on serine residues in response to camp agonists. Serines 660, 737, 795, and 813 were identified as in vivo targets for phosphorylation by protein kinase a.mutagenesis of all four sites abolished the response.	0.2265	SIGNOR-21320
PRKACA	protein	P17612	UNIPROT	CFTR	protein	P13569	UNIPROT	up-regulates	phosphorylation	Ser813	DIYSRRLsQETGLEI	9606									1716180	YES		lperfetto	Cftr, the protein associated with cystic fibrosis, is phosphorylated on serine residues in response to camp agonists. Serines 660, 737, 795, and 813 were identified as in vivo targets for phosphorylation by protein kinase a.mutagenesis of all four sites abolished the response.	0.2265	SIGNOR-21324
PRKACA	protein	P17612	UNIPROT	CIITA	protein	P33076	UNIPROT	down-regulates activity	phosphorylation	Ser1050	AASLLRLsLYNNCIC	9606	BTO:0000984								11416140	YES		lperfetto	Downregulation of ciita function by protein kinase a (pka)-mediated phosphorylation phosphorylation at ciita serines 834 and 1050 accounts for the inhibitory effects of pka on ciita-driven class ii mhc transcription.	0.1364	SIGNOR-108569
PRKACA	protein	P17612	UNIPROT	CIITA	protein	P33076	UNIPROT	down-regulates activity	phosphorylation	Ser834	QELPGRLsFLGTRLT	9606	BTO:0000984								11416140	YES		lperfetto	Downregulation of ciita function by protein kinase a (pka)-mediated phosphorylationphosphorylation at ciita serines 834 and 1050 accounts for the inhibitory effects of pka on ciita-driven class ii mhc transcription.	0.1364	SIGNOR-108573
PRKACA	protein	P17612	UNIPROT	CLDN3	protein	O15551	UNIPROT	unknown	phosphorylation	Thr192	PPREKKYtATKVVYS	9606	BTO:0001023								15905176	YES		llicata	Our results suggest that claudin-3 phosphorylation by pka, a kinase frequently activated in ovarian cancer, may provide a mechanism for the disruption of tjs in this cancer.	0.3123	SIGNOR-137291
PRKACA	protein	P17612	UNIPROT	CREB1	protein	P16220	UNIPROT	up-regulates activity	phosphorylation			10090	BTO:0000669								15568017	YES		gcesareni	Using a combination of in vitro explant assays, mutant analysis and gene delivery into mouse embryos cultured ex vivo, we demonstrate that adenylyl cyclase signalling via PKA and its target transcription factor CREB are required for WNT-directed myogenic gene expression.	0.3932	SIGNOR-131307
PRKACA	protein	P17612	UNIPROT	CREB1	protein	P16220	UNIPROT	up-regulates activity	phosphorylation			10090		BTO:0000742							15568017	YES		gcesareni	We demonstrate that adenylyl cyclase signalling via PKA and its target transcription factor CREB are required for Wnt-directed myogenic gene expression.	0.4765	SIGNOR-255799
PRKACA	protein	P17612	UNIPROT	CREB1	protein	P16220	UNIPROT	up-regulates activity	phosphorylation			9606		BTO:0001103							21902831	YES		gcesareni	Phosphorylation of CREB by PKA allows it to initiate the transcription of genes that contain a CRE element, two of which are PAX3 and MYF5.	0.4765	SIGNOR-176560
PRKACA	protein	P17612	UNIPROT	CSK	protein	P41240	UNIPROT	up-regulates activity	phosphorylation	Ser364	ALREKKFsTKSDVWS	9606	BTO:0000782								11181701	YES		lperfetto	Activation of the cooh-terminal src kinase (csk) by camp-dependent protein kinase inhibits signaling through the t cell receptor.Pka phosphorylates csk at s364 in vitro and in vivo leading to a two- to fourfold increase in csk activity that is necessary for camp-mediated inhibition of tcr-induced interleukin 2 secretion.	0.1364	SIGNOR-105229
PRKACA	protein	P17612	UNIPROT	CSNK1A1L	protein	Q8N752	UNIPROT	up-regulates	phosphorylation			9606									16481469	YES		lperfetto	Mutation of either the three pka sites or pka-primed cki sites prevents phosphorylation of ci by cki in vitro and blocks ci cleavage in embryos	0.1364	SIGNOR-144557
PRKACA	protein	P17612	UNIPROT	CTNNB1	protein	P35222	UNIPROT	up-regulates activity	phosphorylation			9606	BTO:0000007								16199882	YES		gcesareni	Although pka did not affect the formation of a complex between glycogen synthase kinase 3beta (gsk-3beta), beta-catenin, and axin, phosphorylation of beta-catenin by pka inhibited ubiquitination of beta-catenin in intact cells and in vitro.	0.3372	SIGNOR-140902
PRKACA	protein	P17612	UNIPROT	CTNNB1	protein	P35222	UNIPROT	up-regulates activity	phosphorylation	Ser675	QDYKKRLsVELTSSL	9606	BTO:0000007								16476742	YES		lperfetto	In the present study, we have shown that (i) beta-catenin can be phosphorylated by protein kinase a (pka) in vitro and in intact cells at two novel sites, ser-552 and ser-675;(ii) phosphorylation by pka promotes the transcriptional activity (tcf/lef transactivation) of beta-catenin	0.3372	SIGNOR-144482
PRKACA	protein	P17612	UNIPROT	CTNND1	protein	O60716	UNIPROT	down-regulates	phosphorylation	Ser879	LIDRNQKsDKKPDRE	9606		BTO:0000763							22798526	YES		lperfetto	We showed that pkc_ phosphorylation of p120 at serine (s)879 in response to thrombin or lipopolysaccharide challenge reduced p120 binding affinity for ve-cadherin and mediated aj disassembly secondary to ve-cadherin internalization	0.1364	SIGNOR-198288
PRKACA	protein	P17612	UNIPROT	CUL5	protein	Q93034	UNIPROT	up-regulates activity	phosphorylation	Ser730	MKMRKKIsNAQLQTE	9534	BTO:0000298								10898738	YES		miannu	Elimination of the S730 but not the T325 PKA phosphorylation site of VACM-1 resulted in a complete inhibition of the VACM-1 activity, thus suggesting a direct effect of PKA on the VACM-1 receptor.	0.1364	SIGNOR-250352
PRKACA	protein	P17612	UNIPROT	DNAJC5	protein	Q9H3Z4	UNIPROT	unknown	phosphorylation	Ser10	DQRQRSLsTSGESLY	9606	BTO:0000938								18951872	YES		gcesareni	Csp is phosphorylated in vivo on a single residue, ser10, and this phosphorylation regulates its cellular functions,[...]PKA Phosphorylation of full-length csp protein stimulated 14-3-3 binding, and this was abolished in a ser10-ala mutant csp, confirming the binding site as phospho-ser10	0.1364	SIGNOR-181788
PRKACA	protein	P17612	UNIPROT	DSP	protein	P15924	UNIPROT	down-regulates activity	phosphorylation	Ser2849	RSGSRRGsFDATGNS	9606	BTO:0000567								7525582	YES		miannu	HeLa cells treated with forskolin indicated that stimulation of protein kinase A in transfected cells could decrease the interaction of DP.AN.SerC23 with keratin IF networks. phosphorylation of Ser-C23 could destabilize interactions that occur either directly through this 20 residue sequence or that are dependent on its correct conformation	0.1364	SIGNOR-250353
PRKACA	protein	P17612	UNIPROT	DUOX1	protein	Q9NRD9	UNIPROT	up-regulates	phosphorylation	Ser1217	SHHFRRRsFRGFWLT	9606									19144650	YES		llicata	We analyzed the duox1 phosphorylation state with an anti-rxx(ps/pt) antibody that could potentially recognize phosphorylation on ser955 and ser1217 but not on thr1007. duox1 but not duox2 activity is stimulated by forskolin (ec50 = 0.1 _m) via protein kinase a-mediated duox1 phosphorylation on serine 955. duox1 is positively regulated by the camp-dependent protein kinase a (pka)6 cascade	0.1364	SIGNOR-183445
PRKACA	protein	P17612	UNIPROT	DUOX1	protein	Q9NRD9	UNIPROT	up-regulates	phosphorylation	Ser955	KDLCRRAsYISQDMI	9606									19144650	YES		llicata	We analyzed the duox1 phosphorylation state with an anti-rxx(ps/pt) antibody that could potentially recognize phosphorylation on ser955 and ser1217 but not on thr1007. duox1 but not duox2 activity is stimulated by forskolin (ec50 = 0.1 _m) via protein kinase a-mediated duox1 phosphorylation on serine 955. duox1 is positively regulated by the camp-dependent protein kinase a (pka)6 cascade	0.1364	SIGNOR-183449
PRKACA	protein	P17612	UNIPROT	EEF2K	protein	O00418	UNIPROT	up-regulates activity	phosphorylation	Ser366	SPQVRTLsGSRPPLL	-1									11171059	YES		miannu	EEF-2K can be phosphorylated in vitro by cAMP-dependent protein kinase (PKA) and that this induces significant Ca(2+)/calmodulin (CaM)-independent eEF-2K activity. sites of phosphorylation were Ser-365 and Ser-499	0.1364	SIGNOR-250354
PRKACA	protein	P17612	UNIPROT	EEF2K	protein	O00418	UNIPROT	up-regulates activity	phosphorylation	Ser500	RLHLPRAsAVALEVQ	-1									11171059	YES		miannu	EEF-2K can be phosphorylated in vitro by cAMP-dependent protein kinase (PKA) and that this induces significant Ca(2+)/calmodulin (CaM)-independent eEF-2K activity. sites of phosphorylation were Ser-365 and Ser-499	0.1364	SIGNOR-250444
PRKACA	protein	P17612	UNIPROT	ERBB2	protein	P04626	UNIPROT	up-regulates	phosphorylation	Thr686	QQKIRKYtMRRLLQE	9606									18799465	YES		lperfetto	Pka directly phosphorylated erbb2 on thr-686, a highly conserved intracellular regulatory site that was required for the pka-mediated synergistic enhancement of neuregulin-induced erbb2-erbb3 activation and proliferation in scs.	0.1364	SIGNOR-181191
PRKACA	protein	P17612	UNIPROT	ESR1	protein	P03372	UNIPROT	down-regulates	phosphorylation	Ser236	IDKNRRKsCQACRLR	9606									9891036	YES		lperfetto	Phosphorylation of human estrogen receptor alpha by protein kinase a regulates dimerizationeralpha is phosphorylated by protein kinase a (pka) on serine-236 within the dna binding domain. Mutation of serine-236 to glutamic acid prevents dna binding by inhibiting dimerization by eralpha	0.1364	SIGNOR-63984
PRKACA	protein	P17612	UNIPROT	ESR1	protein	P03372	UNIPROT	up-regulates	phosphorylation	Ser305	IKRSKKNsLALSLTA	9606	BTO:0000150								15193262	YES		lperfetto	We show that phosphorylation of serine-305 in the hinge region of er_ by protein kinase a (pka) induced resistance to tamoxifenactivation of pka prevents tamoxifen-mediated inhibition of er transactivation	0.1364	SIGNOR-125779
PRKACA	protein	P17612	UNIPROT	ETV1	protein	P50549	UNIPROT	up-regulates	phosphorylation	Ser334	PTYQRRGsLQLWQFL	9606									12213813	YES		lperfetto	Pka targets er81 on ser(334) in vivo. Surprisingly, phosphorylation of ser(334) severely reduces the dna-binding ability of er81 but also enhances the transactivation potential of er81. These counteractive effects of pka phosphorylation on er81-dependent transcription may cause the selective up-regulation of promoters with high but not low affinity for er81.	0.1364	SIGNOR-92455
PRKACA	protein	P17612	UNIPROT	ETV5	protein	P41161	UNIPROT	up-regulates activity	phosphorylation	Ser367	PPYQRRGsLQLWQFL	9606	BTO:0002909								11682477	YES		lperfetto	We further show that the increase in erm transcriptional activity after pka phosphorylation is closely correlated with a drastic reduction in the dna binding of the transcription factor. These results indicate that the phosphorylation of erm by pka is involved in erm-mediated transcription and suggest that the activation of erm is probably related to conformational changes.	0.1364	SIGNOR-111239
PRKACA	protein	P17612	UNIPROT	FLNA	protein	P21333	UNIPROT	up-regulates	phosphorylation	Ser2152	TRRRRAPsVANVGSH	9606									15228085	YES		gcesareni	Site-directed mutagenesis analysis indicated that serine 2152 is the unique substrate in the c-terminal region of abp for endogenously activated pka.	0.2753	SIGNOR-126659
PRKACA	protein	P17612	UNIPROT	FRAT1	protein	Q92837	UNIPROT	down-regulates	phosphorylation	Ser188	RLQQRRGsQPETRTG	9606									16982607	YES		lperfetto	Phosphorylation of ser188 by pka inhibited the ability of frat1 to activate beta-catenin-dependent transcription.	0.1364	SIGNOR-149689
PRKACA	protein	P17612	UNIPROT	FXYD1	protein	O00168	UNIPROT	unknown	phosphorylation	Ser83	EEGTFRSsIRRLSTR	9606									21220422	YES		llicata	We conclude that phosphorylation of plm increases its oligomerization into tetramers, decreases its binding to nka, and alters the structures of both the tetramer and nka regulatory complex.	0.1364	SIGNOR-171184
PRKACA	protein	P17612	UNIPROT	FXYD1	protein	O00168	UNIPROT	unknown	phosphorylation	Ser88	RSSIRRLsTRRR	9606									21220422	YES		llicata	We conclude that phosphorylation of plm increases its oligomerization into tetramers, decreases its binding to nka, and alters the structures of both the tetramer and nka regulatory complex.	0.1364	SIGNOR-171188
PRKACA	protein	P17612	UNIPROT	FYN	protein	P06241	UNIPROT	up-regulates	phosphorylation	Ser21	LTEERDGsLNQSSGY	9606									20658524	YES		lperfetto	The serine 21 (s21) residue of fyn is a protein kinase a (pka) recognition site within an rxxs motif of the amino terminal sh4 domain of fyn. In addition, s21 is critical for fyn kinase-linked cellular signaling. Mutation of s21a blocks pka phosphorylation of fyn and alters its tyrosine kinase activity.	0.1364	SIGNOR-167147
PRKACA	protein	P17612	UNIPROT	GFAP	protein	P14136	UNIPROT	down-regulates activity	phosphorylation	Ser13	ITSAARRsYVSSGEM	-1									2155236	YES		miannu	GFAP can serve as a substrate for phosphorylation by CAMP-dependent protein kinase. CAMP-dependent protein kinase or protein kinase C phosphorylated Ser-8, Ser-13, and Ser-34.each phosphorylation was shown to induce disassembly of the glial filaments.	0.1364	SIGNOR-249711
PRKACA	protein	P17612	UNIPROT	GFAP	protein	P14136	UNIPROT	down-regulates activity	phosphorylation	Ser38	LGPGTRLsLARMPPP	-1									2155236	YES		miannu	GFAP can serve as a substrate for phosphorylation by CAMP-dependent protein kinase. CAMP-dependent protein kinase or protein kinase C phosphorylated Ser-8, Ser-13, and Ser-34.each phosphorylation was shown to induce disassembly of the glial filaments.	0.1364	SIGNOR-249713
PRKACA	protein	P17612	UNIPROT	GFAP	protein	P14136	UNIPROT	down-regulates activity	phosphorylation	Thr7	tSAARRSY	-1									2155236	YES		miannu	GFAP can serve as a substrate for phosphorylation by CAMP-dependent protein kinase. CAMP-dependent protein kinase or protein kinase C phosphorylated Ser-8, Ser-13, and Ser-34.each phosphorylation was shown to induce disassembly of the glial filaments.	0.1364	SIGNOR-249712
PRKACA	protein	P17612	UNIPROT	GJA5	protein	P36382	UNIPROT	up-regulates activity	phosphorylation	Ser120	RAKEVRGsGSYEYPV	9606	BTO:0003477								10728420	YES		miannu	Gap junction channels formed of Cx40 are modulated by protein-kinase-A-mediated phosphorylation. Macroscopic conductance and permeability of Cx40 gap junctions is strongly increased by cAMP. two serine residues that can be phosphorylated by PKA, S120 and S345	0.1364	SIGNOR-250357
PRKACA	protein	P17612	UNIPROT	GJA5	protein	P36382	UNIPROT	up-regulates activity	phosphorylation	Ser345	HSDKRRLsKASSKAR	9606	BTO:0003477								10728420	YES		miannu	Gap junction channels formed of Cx40 are modulated by protein-kinase-A-mediated phosphorylation. Macroscopic conductance and permeability of Cx40 gap junctions is strongly increased by cAMP. two serine residues that can be phosphorylated by PKA, S120 and S345	0.1364	SIGNOR-249982
PRKACA	protein	P17612	UNIPROT	GJB1	protein	P08034	UNIPROT	unknown	phosphorylation	Ser233	NPPSRKGsGFGHRLS	-1									8390988	YES		miannu	connexin- 32 is proteolyzed by pcalpain and mcalpain. phosphorylation of connexin-32 by protein kinase C, but not by protein kinase A, efficiently prevents its proteolysis by both calpain isoforms. major phosphorylation sites: Ser233(for protein kinase A). Phosphorylation of connexin-32 by protein kinase C,but not by protein kinase A, prevents the proteolytic attack of p-calpain and m-calpain. Ph…	0.1364	SIGNOR-249715
PRKACA	protein	P17612	UNIPROT	GLI1	protein	P08151	UNIPROT	down-regulates	phosphorylation												16293631	YES			We report that activation of PKA retains Gli1 in the cytoplasm. Conversely, inhibition of PKA activity promotes nuclear accumulation of Gli1.We provide direct evidence to support that the cAMP/PKA signaling axis regulates Gli1 protein localization primarily through a site at Thr374. .These data suggest that Thr374 is an important PKA site responsible for PKA phosphorylation and for the transcript…	0.2197	SIGNOR-253539
PRKACA	protein	P17612	UNIPROT	GLI2	protein	P10070	UNIPROT	down-regulates	phosphorylation			9606									16885213	YES		gcesareni	In the absence of hh ligands, cubitus interruptus (in drosophila) and gli2 and gli3 (in vertebrates) are phosphorylated by protein kinase a and glycogen synthase kinase-3beta and are proteolytically processed in vertebrates, pka-mediated phosphorylation of gli2 and gli3 initiates a phosphorylation cascade that leads to processing into repressors of transcription or frank degradation	0.4765	SIGNOR-148478
PRKACA	protein	P17612	UNIPROT	GLI2	protein	P10070	UNIPROT	down-regulates	phosphorylation			9606									17419683	YES		gcesareni	In the absence of hh ligands, cubitus interruptus (in drosophila) and gli2 and gli3 (in vertebrates) are phosphorylated by protein kinase a and glycogen synthase kinase-3beta and are proteolytically processed in vertebrates, pka-mediated phosphorylation of gli2 and gli3 initiates a phosphorylation cascade that leads to processing into repressors of transcription or frank degradation	0.4765	SIGNOR-154273
PRKACA	protein	P17612	UNIPROT	GLI2	protein	P10070	UNIPROT	down-regulates quantity by destabilization	phosphorylation			9606	BTO:0000938								19056373	YES		gcesareni	These results indicate that phosphorylation of Gli2 by PKA induces Gli2 processing and destabilization	0.3932	SIGNOR-182573
PRKACA	protein	P17612	UNIPROT	GLI3	protein	P10071	UNIPROT	down-regulates	phosphorylation			9606									10693759	YES		gcesareni	In vertebrates,pka-mediated phosphorylation of gli2 and gli3 initiates a phosphorylation cascade that leads to processing into repressors of transcription or frank degradation	0.4483	SIGNOR-75362
PRKACA	protein	P17612	UNIPROT	GLI3	protein	P10071	UNIPROT	down-regulates	phosphorylation			9606									17419683	YES		gcesareni	In vertebrates,pka-mediated phosphorylation of gli2 and gli3 initiates a phosphorylation cascade that leads to processing into repressors of transcription or frank degradation	0.4483	SIGNOR-154276
PRKACA	protein	P17612	UNIPROT	GLI3	protein	P10071	UNIPROT	down-regulates quantity	phosphorylation	Ser1006	GHGVRRAsDPVRTGS	9606									10693759	YES		lperfetto	Ci/gli zinc finger proteins mediate the transcriptional effects of hedgehog protein signals. In drosophila, ci action as transcriptional repressor or activator is contingent upon hedgehog-regulated, pka-dependent proteolytic processingall six pka phosphorylation sites are required for processing of gli3.	0.4483	SIGNOR-75339
PRKACA	protein	P17612	UNIPROT	GLI3	protein	P10071	UNIPROT	down-regulates quantity	phosphorylation	Ser849	NMLNRRDsSASTISS	9606									10693759	YES		lperfetto	Ci/gli zinc finger proteins mediate the transcriptional effects of hedgehog protein signals. In drosophila, ci action as transcriptional repressor or activator is contingent upon hedgehog-regulated, pka-dependent proteolytic processingall six pka phosphorylation sites are required for processing of gli3.	0.4483	SIGNOR-75343
PRKACA	protein	P17612	UNIPROT	GLI3	protein	P10071	UNIPROT	down-regulates quantity	phosphorylation	Ser865	YLSSRRSsGISPCFS	9606									10693759	YES		lperfetto	Ci/gli zinc finger proteins mediate the transcriptional effects of hedgehog protein signals. In drosophila, ci action as transcriptional repressor or activator is contingent upon hedgehog-regulated, pka-dependent proteolytic processingall six pka phosphorylation sites are required for processing of gli3.	0.4483	SIGNOR-75347
PRKACA	protein	P17612	UNIPROT	GLI3	protein	P10071	UNIPROT	down-regulates quantity	phosphorylation	Ser877	CFSSRRSsEASQAEG	9606									10693759	YES		lperfetto	Ci/gli zinc finger proteins mediate the transcriptional effects of hedgehog protein signals. In drosophila, ci action as transcriptional repressor or activator is contingent upon hedgehog-regulated, pka-dependent proteolytic processingall six pka phosphorylation sites are required for processing of gli3.	0.4483	SIGNOR-75351
PRKACA	protein	P17612	UNIPROT	GLI3	protein	P10071	UNIPROT	down-regulates quantity	phosphorylation	Ser907	TDASRRSsEASQSDG	9606									10693759	YES		lperfetto	Ci/gli zinc finger proteins mediate the transcriptional effects of hedgehog protein signals. In drosophila, ci action as transcriptional repressor or activator is contingent upon hedgehog-regulated, pka-dependent proteolytic processingall six pka phosphorylation sites are required for processing of gli3.	0.4483	SIGNOR-75355
PRKACA	protein	P17612	UNIPROT	GLI3	protein	P10071	UNIPROT	down-regulates quantity	phosphorylation	Ser980	VHAPRRCsDGGAHGY	9606									10693759	YES		lperfetto	Ci/gli zinc finger proteins mediate the transcriptional effects of hedgehog protein signals. In drosophila, ci action as transcriptional repressor or activator is contingent upon hedgehog-regulated, pka-dependent proteolytic processingall six pka phosphorylation sites are required for processing of gli3.	0.4483	SIGNOR-75359
PRKACA	protein	P17612	UNIPROT	GLIS2	protein	Q9BZE0	UNIPROT	down-regulates activity	phosphorylation			9606	BTO:0000938								16537363	YES		lperfetto	Protein kinase a (pka) and glycogen synthase kinase 3beta sequentially phosphorylate gli2 at multiple sites, identified by mutagenesis, thus resulting in a reduction of its transcriptional activity	0.1364	SIGNOR-145131
PRKACA	protein	P17612	UNIPROT	GMFB	protein	P60983	UNIPROT	up-regulates activity	phosphorylation	Ser83	QHDDGRVsYPLCFIF	-1									9030586	YES		miannu	Protein kinase A (PKA)-phosphorylated GMF is a potent inhibitor of extracellular signal-regulated kinase (ERK) and enhancer of p38; both are subfamilies of mitogen-activated protein (MAP) kinase, suggesting GMF as a bifunctional regulator of the MAP kinase cascades. PKA is capable of phosphorylating threonine 26 and serine 82.	0.1364	SIGNOR-249983
PRKACA	protein	P17612	UNIPROT	GMFB	protein	P60983	UNIPROT	up-regulates activity	phosphorylation	Thr27	KFRFRKEtNNAAIIM	-1									9030586	YES		miannu	Protein kinase A (PKA)-phosphorylated GMF is a potent inhibitor of extracellular signal-regulated kinase (ERK) and enhancer of p38; both are subfamilies of mitogen-activated protein (MAP) kinase, suggesting GMF as a bifunctional regulator of the MAP kinase cascades. PKA is capable of phosphorylating threonine 26 and serine 82.	0.1364	SIGNOR-249984
PRKACA	protein	P17612	UNIPROT	GNA13	protein	Q14344	UNIPROT	down-regulates activity	phosphorylation	Thr203	ILLARRPtKGIHEYD	9534	BTO:0000298								12399457	YES		miannu	PKA directly phosphorylates Galpha(13). Galpha(13)-T203A mutant (in COS-7 cells) could not be phosphorylated by PKA. PKA blocks Rho activation by phosphorylation of Galpha(13) Thr(203).	0.1364	SIGNOR-249985
PRKACA	protein	P17612	UNIPROT	GP1BB	protein	P13224	UNIPROT	down-regulates activity	phosphorylation	Ser191	ARAAARLsLTDPLVA	-1									2504723	YES		miannu	Platelet glycoprotein Ib beta is phosphorylated on serine 166 by cyclic AMP-dependent protein kinase. phosphorylation of this residue may contribute to the inhibitory actions of cyclic AMP by inhibiting collagen-induced polymerization of actin.	0.1364	SIGNOR-249986
PRKACA	protein	P17612	UNIPROT	GRIA1	protein	P42261	UNIPROT	up-regulates activity	phosphorylation	Ser863	TSTLPRNsGAGASSG	9606	BTO:0000007								8663994	YES		miannu	Phosphorylation of Ser-845 on GluR1 by PKA potentiates its response to glutamate.	0.1364	SIGNOR-249987
PRKACA	protein	P17612	UNIPROT	GRIA4	protein	P48058	UNIPROT	up-regulates	phosphorylation	Ser862	IRNKARLsITGSVGE	9606									12536214	YES		gcesareni	We found that pka phosphorylation of the ampa receptor subunits glur4 and glur1 directly controlled the synaptic incorporation of ampa receptors in organotypic slices from rat hippocampus.	0.1364	SIGNOR-97550
PRKACA	protein	P17612	UNIPROT	GRIK2	protein	Q13002	UNIPROT	up-regulates activity	phosphorylation	Ser715	FMSSRRQsVLVKSNE	9606	BTO:0000007								8094892	YES		miannu	GluR6 glutamate receptor, transiently expressed in mammalian cells, is directly phosphorylated by PKA, and that intracellularly applied PKA increases the amplitude of the glutamate response. Site-specific mutagenesis of the serine residue (Ser 684) representing a PKA consensus site completely eliminates PKA-mediated phosphorylation of this site as well as the potentiation of the glutamate respons…	0.1364	SIGNOR-250315
PRKACA	protein	P17612	UNIPROT	GRK2	protein	P25098	UNIPROT	up-regulates activity	phosphorylation	Ser685	VPLVQRGsANGL	-1									11278469	YES		miannu	PKA directly phosphorylates GRK2 on serine 685. This modification increases G subunit binding to GRK2 and thus enhances the ability of the kinase to translocate to the membrane and phosphorylate the receptor.	0.1364	SIGNOR-250334
PRKACA	protein	P17612	UNIPROT	GSK3A	protein	P49840	UNIPROT	down-regulates	phosphorylation	Ser21	SGRARTSsFAEPGGG	9606									11035810	YES		gcesareni	Phosphorylation of ser21 and inactivation of glycogen synthase kinase 3 by protein kinase a.	0.1364	SIGNOR-83221
PRKACA	protein	P17612	UNIPROT	GSK3B	protein	P49841	UNIPROT	down-regulates activity	phosphorylation	Ser9	SGRPRTTsFAESCKP	9606	BTO:0000782								19836308	YES		lperfetto	Gsk3 is different from most kinases in that it is constitutively partially active and the most common regulatory mechanism is inhibition by phosphorylation of ser21 in gsk3alpha or ser9 in gsk3beta. This inhibitory phosphorylation can be mediated by several kinases, such as akt/protein kinase b (pkb), protein kinase c (pkc) and protein kinase a (pka).	0.2197	SIGNOR-188577
PRKACA	protein	P17612	UNIPROT	GYS1	protein	P13807	UNIPROT	down-regulates activity	phosphorylation	Ser698	PEWPRRAsCTSSTSG	-1									196939	YES			The results presented in this paper show that the phosphorylation of glycogen synthetase a by cyclic AMP-dependent protein kinase results in the phosphorylation of two distinct serines termed site-l and site-2, which account for 90% of the total phosphorylation	0.1983	SIGNOR-253009
PRKACA	protein	P17612	UNIPROT	GYS1	protein	P13807	UNIPROT	down-regulates activity	phosphorylation	Ser8	MPLNRTLsMSSLPGL	-1									6263629	YES			A reinvestigation of the phosphorylation of Rabbit Skeletal-muscle glycogen synthase by cyclic AMP dependent Protein Kinase: identification of the third site of phosphorylation at Serine-7	0.1983	SIGNOR-253008
PRKACA	protein	P17612	UNIPROT	GYS1	protein	P13807	UNIPROT	unknown	phosphorylation	Ser8	MPLNRTLsMSSLPGL	-1									2117608	YES		miannu	Phosphorylation of rabbit muscle glycogen synthase by cyclic AMP-dependent protein kinase has been shown to enhance subsequent phosphorylation by casein kinase I . phosphorylation at Ser7 is required for modification of Ser10 by casein kinase I.	0.1364	SIGNOR-249988
PRKACA	protein	P17612	UNIPROT	H3-3A	protein	P84243	UNIPROT	up-regulates	phosphorylation	Ser11	TKQTARKsTGGKAPR	9606									10464286	YES		gcesareni	Identification of a novel phosphorylation site on histone h3 coupled with mitotic chromosome condensation.	0.1364	SIGNOR-70424
PRKACA	protein	P17612	UNIPROT	HAND1	protein	O96004	UNIPROT	down-regulates activity	phosphorylation	Ser109	KERRRTEsINSAFAE	10116	BTO:0001556								14636580	YES		miannu	In vitro and in vivo phosphorylation studies show that both PKA and PKC can phosphorylate HAND1 and -2. T107; S109 within helix I and S98 within the basic domain, are the phosphorylated residues. We determined that modification of HAND1 at residues 107 and 109 affects dimerization affinities with E-proteins, thus changing the bHLH dimer equilibrium within the cell. These modifications also affect…	0.1364	SIGNOR-249989
PRKACA	protein	P17612	UNIPROT	HAND1	protein	O96004	UNIPROT	down-regulates activity	phosphorylation	Thr107	PKKERRRtESINSAF	10116	BTO:0001556								14636580	YES		miannu	In vitro and in vivo phosphorylation studies show that both PKA and PKC can phosphorylate HAND1 and -2. T107; S109 within helix I and S98 within the basic domain, are the phosphorylated residues. We determined that modification of HAND1 at residues 107 and 109 affects dimerization affinities with E-proteins, thus changing the bHLH dimer equilibrium within the cell. These modifications also affect…	0.1364	SIGNOR-249991
PRKACA	protein	P17612	UNIPROT	HAND1	protein	O96004	UNIPROT	unknown	phosphorylation	Ser98	RLGRRKGsGPKKERR	10116	BTO:0001556								14636580	YES		miannu	In vitro and in vivo phosphorylation studies show that both PKA and PKC can phosphorylate HAND1 and -2. T107; S109 within helix I and S98 within the basic domain, are the phosphorylated residues. We determined that modification of HAND1 at residues 107 and 109 affects dimerization affinities with E-proteins, thus changing the bHLH dimer equilibrium within the cell. These modifications also affect…	0.1364	SIGNOR-249990
PRKACA	protein	P17612	UNIPROT	HDAC8	protein	Q9BY41	UNIPROT	down-regulates	phosphorylation	Ser39	AKIPKRAsMVHSLIE	9606									14701748	YES		lperfetto	Negative regulation of histone deacetylase 8 activity by cyclic amp-dependent protein kinase athe pka phosphoacceptor site of hdac8 is ser(39)	0.1364	SIGNOR-120643
PRKACA	protein	P17612	UNIPROT	HMGCR	protein	P04035	UNIPROT	down-regulates activity	phosphorylation	Ser872	SHMIHNRsKINLQDL	10116	BTO:0000759								2369897	YES		miannu	The intact, 100 kd microsomal enzyme and the 53 kd catalytic fragment of rat HMG-CoA reductase are both phosphorylated and inactivated by the AMP-activated protein kinase. this site is highly phosphorylated in intact liver under these conditions (Ser872 in the human enzyme).	0.1364	SIGNOR-249992
PRKACA	protein	P17612	UNIPROT	HMGN1	protein	P05114	UNIPROT	down-regulates activity	phosphorylation	Ser7	sSAEGAAK	9606	BTO:0000567								11438671	YES		miannu	PKA preferentially phosphorylates serine 6 in human HMGN1. specific phosphorylation of the NBD of HMGN proteins serves to prevent the interaction of these proteins with their chromatin targets during mitosis.	0.1364	SIGNOR-249993
PRKACA	protein	P17612	UNIPROT	HNRNPD	protein	Q14103	UNIPROT	up-regulates	phosphorylation	Ser87	SNSSPRHsEAATAQR	9606									11903055	YES		gcesareni	Protein kinase a enhances, whereas glycogen synthase kinase-3 beta inhibits, the activity of the exon 2-encoded transactivator domain of heterogeneous nuclear ribonucleoprotein d in a hierarchical fashion.	0.1364	SIGNOR-116144
PRKACA	protein	P17612	UNIPROT	HRH1	protein	P35367	UNIPROT	down-regulates	phosphorylation	Ser396	FTWKRLRsHSRQYVS	9606									15328002	YES		gcesareni	Two amino acid residues (ser396, ser398) on hr1 were determined to be pkc phosphorylation sites by in vitro phosphorylation studies.Site-directed mutagenesis studies suggests that the ser398 residue was primarily involved in pkc-mediated desensitization. Possibly, phosphorylation of the residues is required for receptor transport from endosomes to lysosomes.	0.1364	SIGNOR-128411
PRKACA	protein	P17612	UNIPROT	HRH1	protein	P35367	UNIPROT	down-regulates	phosphorylation	Ser398	WKRLRSHsRQYVSGL	9606									15328002	YES		gcesareni	Two amino acid residues (ser396, ser398) on hr1 were determined to be pkc phosphorylation sites by in vitro phosphorylation studies.Site-directed mutagenesis studies suggests that the ser398 residue was primarily involved in pkc-mediated desensitization. Possibly, phosphorylation of the residues is required for receptor transport from endosomes to lysosomes.	0.1364	SIGNOR-128415
PRKACA	protein	P17612	UNIPROT	HSF1	protein	Q00613	UNIPROT	up-regulates	phosphorylation	Ser320	ASPGRPSsVDTLLSP	9606									21085490	YES		lperfetto	Protein kinase a binds and activates heat shock factor 1hsf1 binds avidly to the catalytic subunit of pka, (pkac_) and becomes phosphorylated on a novel serine phosphorylation site within its central regulatory domain (serine 320 or s320), both in vitro and in vivo. Intracellular pkac_ levels and phosphorylation of hsf1 at s320 were both required for hsf1 to be localized to the nucleus, bind to r…	0.3644	SIGNOR-169853
PRKACA	protein	P17612	UNIPROT	HSP90AA1	protein	P07900	UNIPROT	unknown	phosphorylation	Thr90	NKQDRTLtIVDTGIG	9606									21919888	YES		lperfetto	Thr90 phosphorylation of hsp90_ by protein kinase a regulates its chaperone machinery	0.1364	SIGNOR-176614
PRKACA	protein	P17612	UNIPROT	HSPB6	protein	O14558	UNIPROT	down-regulates	phosphorylation	Ser16	PSWLRRAsAPLPGLS	9606		BTO:0000887;BTO:0001260							10196226	YES		llicata	Hosphorylation of hsp20 at ser16 is not only associated with cyclic nucleotide-dependent vasorelaxation but also inhibits agonist-induced contractile responses.	0.1364	SIGNOR-66493
PRKACA	protein	P17612	UNIPROT	IGF2R	protein	P11717	UNIPROT	unknown	phosphorylation	Ser2347	TTCCRRSsNVSYKYS	9606									8318012	YES		lperfetto	Pka phosphorylates the cytoplasmic mpr 300 domain at ser20 and at a non-identified site,	0.1364	SIGNOR-37839
PRKACA	protein	P17612	UNIPROT	IRS1	protein	P35568	UNIPROT	down-regulates quantity by destabilization	phosphorylation	Ser1100	QGCRRRHsSETFSST	9606		BTO:0000975							17360977	YES		lperfetto	Tyrosine phosphorylation of IRS-1 initiates insulin signaling, whereas serine/threonine phosphorylation alters the ability of IRS-1 to transduce the insulin signalInsulin increased the phosphorylation of Ser312, Ser616, Ser636, Ser892, Ser1101, and Ser1223	0.1364	SIGNOR-235675
PRKACA	protein	P17612	UNIPROT	IRS1	protein	P35568	UNIPROT	down-regulates quantity by destabilization	phosphorylation	Ser1222	ESSSTRRsSEDLSAY	9606		BTO:0000975							17360977	YES		lperfetto	Tyrosine phosphorylation of IRS-1 initiates insulin signaling, whereas serine/threonine phosphorylation alters the ability of IRS-1 to transduce the insulin signalInsulin increased the phosphorylation of Ser312, Ser616, Ser636, Ser892, Ser1101, and Ser1223	0.1364	SIGNOR-236729
PRKACA	protein	P17612	UNIPROT	IRS1	protein	P35568	UNIPROT	down-regulates quantity by destabilization	phosphorylation	Ser1223	SSSTRRSsEDLSAYA	9606		BTO:0000975							17360977	YES		lperfetto	Tyrosine phosphorylation of IRS-1 initiates insulin signaling, whereas serine/threonine phosphorylation alters the ability of IRS-1 to transduce the insulin signalInsulin increased the phosphorylation of Ser312, Ser616, Ser636, Ser892, Ser1101, and Ser1223	0.1364	SIGNOR-236603
PRKACA	protein	P17612	UNIPROT	ITGA4	protein	P13612	UNIPROT	up-regulates activity	phosphorylation	Ser1021	QEENRRDsWSYINSK	9606	BTO:0000782								11533025	YES		lperfetto	PKA phosphorylationin vitro blocks the binding of the alpha4 tail to paxillin. A mutation that mimics alpha4 phosphorylation disrupts paxillin binding and promotes cell spreading	0.1364	SIGNOR-110119
PRKACA	protein	P17612	UNIPROT	ITGB4	protein	P16144	UNIPROT	down-regulates	phosphorylation	Ser1364	PSGSQRPsVSDDTGC	9606									17615294	YES		lperfetto	Additionally, we show that s1360 and s1364 of beta4 are the only residues phosphorylated by pkc and pka in cells, respectivelywe have defined three regions on beta4 that together harbor all the serine and threonine phosphorylation sites and show that three serines (s1356, s1360, and s1364), previously implicated in hd regulation, prevent the interaction of beta4 with the plectin actin-binding dom…	0.1364	SIGNOR-156873
PRKACA	protein	P17612	UNIPROT	ITPKA	protein	P23677	UNIPROT	up-regulates activity	phosphorylation	Ser121	LQQPRRLsTSSVSST	-1									9374536	YES		miannu	Two isoforms of the inositol 1,4,5-trisphosphate 3-kinase have been identified, the A form and the B form. phosphorylation of isoform A by the cyclic AMP-dependent protein kinase increased activity 1.5-fold, whereas phosphorylation of isoform B decreased activity by 45%. major phosphorylation sites in the protein are Ser119 for PKA. Ser119 in the A isoform is conserved in the B isoform as Ser328	0.1364	SIGNOR-249994
PRKACA	protein	P17612	UNIPROT	ITPKB	protein	P27987	UNIPROT	down-regulates activity	phosphorylation			-1									9374536	YES		miannu	Two isoforms of the inositol 1,4,5-trisphosphate 3-kinase have been identified, the A form and the B form. phosphorylation of isoform A by the cyclic AMP-dependent protein kinase increased activity 1.5-fold, whereas phosphorylation of isoform B decreased activity by 45%. major phosphorylation sites in the protein are Ser119 for PKA. Ser119 in the A isoform is conserved in the B isoform as Ser328	0.1364	SIGNOR-249995
PRKACA	protein	P17612	UNIPROT	ITPR1	protein	Q14643	UNIPROT	down-regulates activity	phosphorylation	Ser1598	RNAARRDsVLAASRD	-1									12529267	YES		miannu	IP(3)R-I was phosphorylated by PKA and PKG in vitro and exclusively by PKG in vivo. Sequential phosphorylation by PKA and by PKG-Ialpha in vitro showed that PKA phosphorylated the same site as PKG (presumably S(1755)) and an additional PKA-specific site (S(1589)). Phosphorylation of IP(3)R-I in microsomes by PKG, PKA, or a combination of PKG and PKA inhibited IP(3)-induced Ca(2+) release to the s…	0.1364	SIGNOR-249996
PRKACA	protein	P17612	UNIPROT	ITPR1	protein	Q14643	UNIPROT	down-regulates activity	phosphorylation	Ser1764	RPSGRREsLTSFGNG	-1									12529267	YES		miannu	IP(3)R-I was phosphorylated by PKA and PKG in vitro and exclusively by PKG in vivo. Sequential phosphorylation by PKA and by PKG-Ialpha in vitro showed that PKA phosphorylated the same site as PKG (presumably S(1755)) and an additional PKA-specific site (S(1589)). Phosphorylation of IP(3)R-I in microsomes by PKG, PKA, or a combination of PKG and PKA inhibited IP(3)-induced Ca(2+) release to the s…	0.1364	SIGNOR-249997
PRKACA	protein	P17612	UNIPROT	KCNH2	protein	Q12809	UNIPROT	up-regulates	phosphorylation	Ser1137	EGPTRRLsLPGQLGA	9606									10488078	YES		lperfetto	Deletion of protein kinase a phosphorylation sites in the herg potassium channel inhibits activation shift by protein kinase afour consensus pka phosphorylation sites (s283a, s890a, t895a, s1137a)	0.1364	SIGNOR-70718
PRKACA	protein	P17612	UNIPROT	KCNH2	protein	Q12809	UNIPROT	up-regulates	phosphorylation	Ser283	CASVRRAsSADDIEA	9606									10488078	YES		lperfetto	Deletion of protein kinase a phosphorylation sites in the herg potassium channel inhibits activation shift by protein kinase afour consensus pka phosphorylation sites (s283a, s890a, t895a, s1137a)	0.1364	SIGNOR-70722
PRKACA	protein	P17612	UNIPROT	KCNH2	protein	Q12809	UNIPROT	up-regulates	phosphorylation	Ser890	RQRKRKLsFRRRTDK	9606									10488078	YES		lperfetto	Deletion of protein kinase a phosphorylation sites in the herg potassium channel inhibits activation shift by protein kinase afour consensus pka phosphorylation sites (s283a, s890a, t895a, s1137a)	0.1364	SIGNOR-70726
PRKACA	protein	P17612	UNIPROT	KCNH2	protein	Q12809	UNIPROT	up-regulates	phosphorylation	Thr895	KLSFRRRtDKDTEQP	9606									10488078	YES		lperfetto	Deletion of protein kinase a phosphorylation sites in the herg potassium channel inhibits activation shift by protein kinase afour consensus pka phosphorylation sites (s283a, s890a, t895a, s1137a)	0.1364	SIGNOR-70730
PRKACA	protein	P17612	UNIPROT	KCNJ12	protein	Q14500	UNIPROT	down-regulates activity	phosphorylation	Ser431	QRPYRREsEI	9534	BTO:0001538								11181181	YES		miannu	Phosphorylation of the Kir2.2 C terminus by protein kinase A inhibited the association with SAP97.‚	0.1364	SIGNOR-249998
PRKACA	protein	P17612	UNIPROT	KCNJ13	protein	O60928	UNIPROT	up-regulates	phosphorylation	Ser287	EICQRRTsYLPSEIM	9606									18976636	YES		gcesareni	Pka activation induced an increase of kir7.1 currents. This effect was absent in mutant kir7.1 channels lacking pka consensus site (287)s	0.1364	SIGNOR-181859
PRKACA	protein	P17612	UNIPROT	KCNJ3	protein	P48549	UNIPROT	unknown	phosphorylation	Ser385	NSKERHNsVECLDGL	9606									19151997	YES		llicata	Using this approach, we identified s385 as an in vitro phosphorylation site. Mutation of this residue to alanine resulted in a reduced sensitivity of kir3.1* currents to h89 and forskolin, confirming an in vivo role for this novel site of the kir3.1 channel subunit in its regulation by pka.	0.1364	SIGNOR-183475
PRKACA	protein	P17612	UNIPROT	KCNK9	protein	Q9NPC2	UNIPROT	up-regulates	phosphorylation	Ser373	RLMKRRKsV	9606	BTO:0000007								21357689	YES		llicata	Patch clamp analysis, flow cytometry, and immunocytochemistry studies of hek293 transfected with wt hk2p3.1 and cultured in the presence of pka activators or inhibitors all confirm that activation of pka resulted in an increase in hk2p3.1 current expression (figs. 4_4?6) and demonstrate the dynamic regulatory effect of pka activity on k2p3.1 channel expression.	0.1364	SIGNOR-172466
PRKACA	protein	P17612	UNIPROT	KCNN2	protein	Q9H2S1	UNIPROT	down-regulates	phosphorylation	Ser464	QAIHQLRsVKMEQRK	9606									16513649	YES		llicata	Mutagenesis and mass spectrometry studies identified four pka phosphorylation sites: ser465 (minor site) and three amino acid residues ser568, ser569, and ser570 (major sites) within the carboxyl-terminal region. pka activation decreased sk2 surface localization	0.1364	SIGNOR-145028
PRKACA	protein	P17612	UNIPROT	KCNN2	protein	Q9H2S1	UNIPROT	down-regulates	phosphorylation	Ser567	SSSRRRRsSSTAPPT	9606									16513649	YES		llicata	Mutagenesis and mass spectrometry studies identified four pka phosphorylation sites: ser465 (minor site) and three amino acid residues ser568, ser569, and ser570 (major sites) within the carboxyl-terminal region. pka activation decreased sk2 surface localization	0.1364	SIGNOR-145032
PRKACA	protein	P17612	UNIPROT	KCNN2	protein	Q9H2S1	UNIPROT	down-regulates	phosphorylation	Ser568	SSRRRRSsSTAPPTS	9606									16513649	YES		llicata	Mutagenesis and mass spectrometry studies identified four pka phosphorylation sites: ser465 (minor site) and three amino acid residues ser568, ser569, and ser570 (major sites) within the carboxyl-terminal region. pka activation decreased sk2 surface localization	0.1364	SIGNOR-145040
PRKACA	protein	P17612	UNIPROT	KCNN2	protein	Q9H2S1	UNIPROT	down-regulates	phosphorylation	Ser569	SRRRRSSsTAPPTSS	9606									16513649	YES		llicata	Mutagenesis and mass spectrometry studies identified four pka phosphorylation sites: ser465 (minor site) and three amino acid residues ser568, ser569, and ser570 (major sites) within the carboxyl-terminal region. pka activation decreased sk2 surface localization	0.1364	SIGNOR-145044
PRKACA	protein	P17612	UNIPROT	LASP1	protein	Q14847	UNIPROT	up-regulates activity	phosphorylation	Ser99	KNKGKGFsVVADTPE	-1									12432067	YES		miannu	Lasp-1 binds to non-muscle filamentous (F) actin in vitro in a phosphorylation-dependent manner. Phosphorylation of recombinant lasp-1 with recombinant PKA increased the Kd and decreased the Bmax for lasp-1 binding to F-actin. PKA-dependent phosphorylation sites in rabbit lasp-1 to S99 and S146	0.1364	SIGNOR-250075
PRKACA	protein	P17612	UNIPROT	LATS1	protein	O95835	UNIPROT	up-regulates	phosphorylation			10090	BTO:0000944								23644383	YES		milica	Here, we show that cyclic amp (camp)-dependent protein kinase (pka) phosphorylates lats and thereby enhances its activity sufficiently to phosphorylate yap on ser381.	0.1364	SIGNOR-236991
PRKACA	protein	P17612	UNIPROT	LATS2	protein	Q9NRM7	UNIPROT	up-regulates	phosphorylation			10090	BTO:0000944								23644383	YES		milica	Here, we show that cyclic amp (camp)-dependent protein kinase (pka) phosphorylates lats and thereby enhances its activity sufficiently to phosphorylate yap on ser381.	0.1364	SIGNOR-236994
PRKACA	protein	P17612	UNIPROT	LCP1	protein	P13796	UNIPROT	up-regulates	phosphorylation	Ser5	sVSDEEMM	9606	BTO:0000007								16636079	YES		gcesareni	Phosphorylation on ser5 increases the f-actin-binding activity of l-plastin and promotes its targeting to sites of actin assembly in cells. L-plastin phosphorylation require protein kinase a.	0.1364	SIGNOR-146287
PRKACA	protein	P17612	UNIPROT	LIPE	protein	Q05469	UNIPROT	down-regulates	phosphorylation	Ser855	EPMRRSVsEAALAQP	9606									9636039	YES		gcesareni	Phosphorylation of bovine hormone-sensitive lipase by the amp-activated protein kinase.	0.2197	SIGNOR-58259
PRKACA	protein	P17612	UNIPROT	LIPE	protein	Q05469	UNIPROT	up-regulates activity	phosphorylation	Ser853	IAEPMRRsVSEAALA	10090	BTO:0000944								11581251	YES		lperfetto	HSL activity is known to be regulated by phosphorylation (3). PKA increases HSL activity via phosphorylation at Ser563, Ser659, and Ser660 (14,15), although phosphorylation at Ser565 by glycogen synthase kinase, AMP-dependent protein kinase, or Ca2+/calmodulin-dependent protein kinase II has been reported to prevent activation of the enzyme	0.2197	SIGNOR-249202
PRKACA	protein	P17612	UNIPROT	LIPE	protein	Q05469	UNIPROT	up-regulates activity	phosphorylation	Ser950	EGFHPRRsSQGATQM	10090	BTO:0000944								11581251	YES		lperfetto	HSL activity is known to be regulated by phosphorylation (3). PKA increases HSL activity via phosphorylation at Ser563, Ser659, and Ser660 (14,15), although phosphorylation at Ser565 by glycogen synthase kinase, AMP-dependent protein kinase, or Ca2+/calmodulin-dependent protein kinase II has been reported to prevent activation of the enzyme	0.2197	SIGNOR-249203
PRKACA	protein	P17612	UNIPROT	LIPE	protein	Q05469	UNIPROT	up-regulates activity	phosphorylation	Ser951	GFHPRRSsQGATQMP	10090	BTO:0000944								11581251	YES		lperfetto	HSL activity is known to be regulated by phosphorylation (3). PKA increases HSL activity via phosphorylation at Ser563, Ser659, and Ser660 (14,15), although phosphorylation at Ser565 by glycogen synthase kinase, AMP-dependent protein kinase, or Ca2+/calmodulin-dependent protein kinase II has been reported to prevent activation of the enzyme	0.2197	SIGNOR-249204
PRKACA	protein	P17612	UNIPROT	LRP1	protein	Q07954	UNIPROT	up-regulates activity	phosphorylation	Ser4520	GGHGSRHsLASTDEK	10029	BTO:0000246								11158305	YES		miannu	LRP phosphorylation is mediated by PKA at residue serine 76 of its cytoplasmic tail and that this phosphorylation contributes to receptor-mediated endocytosis.	0.1364	SIGNOR-250000
PRKACA	protein	P17612	UNIPROT	LRP6	protein	O75581	UNIPROT	up-regulates activity	phosphorylation			10116	BTO:0001593								18981475	YES		gcesareni	These results suggest that camppka activation is involved in activation of lrp6(...) our results demonstrate that lrp6 can be directly phosphorylated by pka catalytic subunit.	0.2197	SIGNOR-181979
PRKACA	protein	P17612	UNIPROT	LRRK2	protein	Q5S007	UNIPROT	down-regulates activity	phosphorylation	Ser1444	NIKARASsSPVILVG	-1									24351927	YES		gcesareni	Furthermore, our work establishes S1444 as a PKA-regulated 14-3-3 docking site.Strikingly, 14-3-3 binding to phospho-S1444 decreased LRRK2 kinase activity in vitro.	0.2197	SIGNOR-237444
PRKACA	protein	P17612	UNIPROT	MAP2	protein	P11137	UNIPROT	down-regulates activity	phosphorylation	Ser1679	NVKSKIGsTDNIKYQ	9606	BTO:0000567								11029056	YES		miannu	CAMP-dependent protein kinase activity disrupts the MAP2-microtubule interaction in living HeLa cells. S319, S350, and S382 were thus identified as preferred targets of PKA	0.1364	SIGNOR-250001
PRKACA	protein	P17612	UNIPROT	MAP2	protein	P11137	UNIPROT	down-regulates activity	phosphorylation	Ser1710	HVTSKCGsLKNIRHR	9606	BTO:0000567								11029056	YES		miannu	CAMP-dependent protein kinase activity disrupts the MAP2-microtubule interaction in living HeLa cells. S319, S350, and S382 were thus identified as preferred targets of PKA	0.1364	SIGNOR-250002
PRKACA	protein	P17612	UNIPROT	MAP2	protein	P11137	UNIPROT	down-regulates activity	phosphorylation	Ser1742	KAQAKVGsLDNAHHV	9606	BTO:0000567								11029056	YES		miannu	CAMP-dependent protein kinase activity disrupts the MAP2-microtubule interaction in living HeLa cells. S319, S350, and S382 were thus identified as preferred targets of PKA	0.1364	SIGNOR-250003
PRKACA	protein	P17612	UNIPROT	MAP2	protein	P11137	UNIPROT	up-regulates	phosphorylation	Ser1782	GAEIITQsPGRSSVA	9606	BTO:0000567;BTO:0000938	BTO:0000142							11029056	YES		gcesareni	Specific phosphorylation states may enhance the interaction of map2 with the actin cytoskeleton, thereby providing a regulated mechanism for map2 function within distinct cytoskeletal domains	0.1364	SIGNOR-83100
PRKACA	protein	P17612	UNIPROT	MAPT	protein	P10636	UNIPROT	down-regulates activity	phosphorylation	Ser531	GSRSRTPsLPTPPTR	-1									9614189	YES		miannu	S214 can be rapidly and selectively phosphorylated in vitro by PKA, and this single site strongly affects tau's ability to bind and stabilize microtubules.	0.2393	SIGNOR-250006
PRKACA	protein	P17612	UNIPROT	MAPT	protein	P10636	UNIPROT	down-regulates activity	phosphorylation	Ser579	NVKSKIGsTENLKHQ	-1									12435421	YES		miannu	Ser214, Ser262, Ser356, and Ser409 of tau441‚ were phosphorylated by PKA. tau in PHF is abnormally hyperphosphorylated and lacks its normal activity to bind to microtubules and to stimulate their assembly	0.2393	SIGNOR-250008
PRKACA	protein	P17612	UNIPROT	MAPT	protein	P10636	UNIPROT	down-regulates activity	phosphorylation	Ser673	RVQSKIGsLDNITHV	-1									12435421	YES		miannu	Ser214, Ser262, Ser356, and Ser409 of tau441‚ were phosphorylated by PKA. tau in PHF is abnormally hyperphosphorylated and lacks its normal activity to bind to microtubules and to stimulate their assembly	0.2393	SIGNOR-250007
PRKACA	protein	P17612	UNIPROT	MAPT	protein	P10636	UNIPROT	down-regulates activity	phosphorylation	Ser726	DTSPRHLsNVSSTGS	-1									12435421	YES		miannu	Ser214, Ser262, Ser356, and Ser409 of tau441‚ were phosphorylated by PKA. tau in PHF is abnormally hyperphosphorylated and lacks its normal activity to bind to microtubules and to stimulate their assembly	0.2393	SIGNOR-250009
PRKACA	protein	P17612	UNIPROT	MAPT	protein	P10636	UNIPROT	down-regulates	phosphorylation	Ser579	NVKSKIGsTENLKHQ	9606	BTO:0000938								9771888	YES	The effect has been demonstrated using P10636-8	gcesareni	Tau is phosphorylated by gsk-3 at several sites found in alzheimer disease and its biological activity markedly inhibited only after it is prephosphorylated by a-kinase.	0.2393	SIGNOR-60659
PRKACA	protein	P17612	UNIPROT	MAPT	protein	P10636	UNIPROT	down-regulates	phosphorylation	Thr548	KKVAVVRtPPKSPSS	9606									21215781	YES	The effect has been demonstrated using P10636-8	lperfetto	However, other kinases, such as cdk5, p38 and pka, also phosphorylate tau at t231tau phosphorylation at t231, s235 and s262 also contributes to the dissociation of tau from microtubules	0.2393	SIGNOR-171066
PRKACA	protein	P17612	UNIPROT	MBP	protein	P02686	UNIPROT	unknown	phosphorylation	Ser141	MASQKRPsQRHGSKY	-1									2413024	YES		miannu	Ser-46 and Ser-151 were specifically phosphorylated by protein kinase C, whereas Thr-34 and Ser-115 were phosphorylated preferentially by protein kinase A. Both kinases reacted with Ser-8, Ser-11, Ser-55, Ser-110, Ser-132, and Ser-161	0.1364	SIGNOR-250010
PRKACA	protein	P17612	UNIPROT	MBP	protein	P02686	UNIPROT	unknown	phosphorylation	Ser146	RPSQRHGsKYLATAS	-1									2413024	YES		miannu	Ser-46 and Ser-151 were specifically phosphorylated by protein kinase C, whereas Thr-34 and Ser-115 were phosphorylated preferentially by protein kinase A. Both kinases reacted with Ser-8, Ser-11, Ser-55, Ser-110, Ser-132, and Ser-161	0.1364	SIGNOR-250011
PRKACA	protein	P17612	UNIPROT	MBP	protein	P02686	UNIPROT	unknown	phosphorylation	Ser190	RGAPKRGsGKDSHHP	-1									2413024	YES		miannu	Ser-46 and Ser-151 were specifically phosphorylated by protein kinase C, whereas Thr-34 and Ser-115 were phosphorylated preferentially by protein kinase A. Both kinases reacted with Ser-8, Ser-11, Ser-55, Ser-110, Ser-132, and Ser-162	0.1364	SIGNOR-250012
PRKACA	protein	P17612	UNIPROT	MBP	protein	P02686	UNIPROT	unknown	phosphorylation	Ser266	FGYGGRAsDYKSAHK	-1									2413024	YES		miannu	Ser-46 and Ser-151 were specifically phosphorylated by protein kinase C, whereas Thr-34 and Ser-115 were phosphorylated preferentially by protein kinase A. Both kinases reacted with Ser-8, Ser-11, Ser-55, Ser-110, Ser-132, and Ser-163	0.1364	SIGNOR-250013
PRKACA	protein	P17612	UNIPROT	MBP	protein	P02686	UNIPROT	unknown	phosphorylation	Ser295	FKLGGRDsRSGSPMA	-1									2413024	YES		miannu	Ser-46 and Ser-151 were specifically phosphorylated by protein kinase C, whereas Thr-34 and Ser-115 were phosphorylated preferentially by protein kinase A. Both kinases reacted with Ser-8, Ser-11, Ser-55, Ser-110, Ser-132, and Ser-164	0.1364	SIGNOR-250014
3-(1-methyl-3-indolyl)-4-[1-[1-(2-pyridinylmethyl)-4-piperidinyl]-3-indolyl]pyrrole-2,5-dione	chemical	CHEBI:91368	ChEBI	PRKCA	protein	P17252	UNIPROT	down-regulates	chemical inhibition			9606									Other	YES	Selleck	gcesareni		0.1364	SIGNOR-191490
PRKACA	protein	P17612	UNIPROT	MBP	protein	P02686	UNIPROT	unknown	phosphorylation	Thr169	FLPRHRDtGILDSIG	-1									2413024	YES		miannu	Ser-46 and Ser-151 were specifically phosphorylated by protein kinase C, whereas Thr-34 and Ser-115 were phosphorylated preferentially by protein kinase A. Both kinases reacted with Ser-8, Ser-11, Ser-55, Ser-110, Ser-132, and Ser-165	0.1364	SIGNOR-250015
PRKACA	protein	P17612	UNIPROT	MCOLN1	protein	Q9GZU1	UNIPROT	down-regulates	phosphorylation	Ser557	SGKFRRGsGSACSLL	9606									17988215	YES		llicata	The stimulatory effect of h89 on mcoln1 function was not observed when ser(557) and ser(559) were mutated to alanine residues, indicating that these two residues are essential for pka-mediated negative regulation of mcoln1.	0.1364	SIGNOR-158946
PRKACA	protein	P17612	UNIPROT	MCOLN1	protein	Q9GZU1	UNIPROT	down-regulates	phosphorylation	Ser559	KFRRGSGsACSLLCC	9606									17988215	YES		llicata	The stimulatory effect of h89 on mcoln1 function was not observed when ser(557) and ser(559) were mutated to alanine residues, indicating that these two residues are essential for pka-mediated negative regulation of mcoln1.	0.1364	SIGNOR-158950
PRKACA	protein	P17612	UNIPROT	MIP	protein	P30301	UNIPROT	down-regulates activity	phosphorylation	Ser229	LLFPRLKsISERLSV	-1									2176601	YES		miannu	Phosphorylation at one of these sites (serine 243) could be increased by A kinase in vitro. phosphorylation of MIP reconstituted into single bilayers increased the voltage dependence and long-term closures of the channels observed.	0.1364	SIGNOR-250018
PRKACA	protein	P17612	UNIPROT	MYBPC3	protein	Q14896	UNIPROT	up-regulates	phosphorylation	Ser275	LSAFRRTsLAGGGRR	9606		BTO:0000887							20151718	YES		miannu	Phosphorylation of cmybp-c by pka speeds actomyosin interactions and contributes to increased cardiac contractility following _-adrenergic stimulation.7, 8 phosphorylation by pka is essential for proper cardiac function /for the human isoform, three pka sites were previously identified (ser275, ser284, and ser304) /our results indicate that pka phosphorylates up to four sites in both the murine a…	0.1364	SIGNOR-163752
PRKACA	protein	P17612	UNIPROT	MYBPC3	protein	Q14896	UNIPROT	up-regulates	phosphorylation	Ser284	AGGGRRIsDSHEDTG	9606		BTO:0000887							20151718	YES		miannu	Phosphorylation of cmybp-c by pka speeds actomyosin interactions and contributes to increased cardiac contractility following _-adrenergic stimulation.7, 8 phosphorylation by pka is essential for proper cardiac function /for the human isoform, three pka sites were previously identified (ser275, ser284, and ser304) /our results indicate that pka phosphorylates up to four sites in both the murine a…	0.1364	SIGNOR-163756
PRKACA	protein	P17612	UNIPROT	MYBPC3	protein	Q14896	UNIPROT	up-regulates	phosphorylation	Ser304	SLLKKRDsFRTPRDS	9606		BTO:0000887							20151718	YES		miannu	Phosphorylation of cmybp-c by pka speeds actomyosin interactions and contributes to increased cardiac contractility following _-adrenergic stimulation.7, 8 phosphorylation by pka is essential for proper cardiac function /for the human isoform, three pka sites were previously identified (ser275, ser284, and ser304) /our results indicate that pka phosphorylates up to four sites in both the murine a…	0.1364	SIGNOR-163760
PRKACA	protein	P17612	UNIPROT	MYBPC3	protein	Q14896	UNIPROT	up-regulates	phosphorylation	Ser311	SFRTPRDsKLEAPAE	9606		BTO:0000887							20151718	YES		miannu	Phosphorylation of cmybp-c by pka speeds actomyosin interactions and contributes to increased cardiac contractility following _-adrenergic stimulation.7, 8 phosphorylation by pka is essential for proper cardiac function /for the human isoform, three pka sites were previously identified (ser275, ser284, and ser304) /our results indicate that pka phosphorylates up to four sites in both the murine a…	0.1364	SIGNOR-163764
PRKACA	protein	P17612	UNIPROT	NCOA3	protein	Q9Y6Q9	UNIPROT	up-regulates	phosphorylation	Ser857	PPYNRAVsLDSPVSV	9606	BTO:0000551								22505454	YES		gcesareni	Herein, we report the successful identification of six functional in vivo src-3 phosphorylation sites.	0.1983	SIGNOR-196961
PRKACA	protein	P17612	UNIPROT	NDE1	protein	Q9NXR1	UNIPROT	up-regulates	phosphorylation	Thr131	LERAKRAtIMSLEDF	9606		BTO:0000142							21677187	YES		lperfetto	Here, we demonstrate that disc1 and pde4 modulate nde1 phosphorylation by camp-dependent protein kinase a (pka) and identify a novel pka substrate site on nde1 at threonine-131 (t131).Since phosphorylated t131 is detectable at multiple subcellular locations (centrosome, nucleus, postsynaptic density, proximal axon), there is potential for disc1/pde4 to influence several important brain processes …	0.1364	SIGNOR-174410
PRKACA	protein	P17612	UNIPROT	NEDD4L	protein	Q96PU5	UNIPROT	down-regulates	phosphorylation	Ser448	IRRPRSLsSPTVTLS	9606									15328345	YES		gcesareni	Nedd4-2 was a substrate for phosphorylation by pka in vitro and in cells;three nedd4-2 residues were phosphorylated by pka and were required for camp to inhibit nedd4-2 (relative functional importance ser-327 > ser-221 > thr-246).	0.1364	SIGNOR-128429
PRKACA	protein	P17612	UNIPROT	NEFL	protein	P07196	UNIPROT	down-regulates activity	phosphorylation			9606									8019002	YES		miannu	Phosphorylation of neurofilament-L protein (NF-L) by the catalytic subunit of cAMP-dependent protein kinase (A-kinase) inhibits the reassembly of NF-L and disassembles filamentous NF-L.	0.1364	SIGNOR-252401
PRKACA	protein	P17612	UNIPROT	NF2	protein	P35240	UNIPROT	down-regulates	phosphorylation	Ser518	DTDMKRLsMEIEKEK	9606									18071304	YES		lperfetto	Merlin localizes to the cell membrane where it links the actin cytoskeleton to membrane proteins.we identify a novel pka phosphorylation site, serine 10, in the n terminus of merlin. s10a reduces the amount of cellular f-actin and merlin s10d stabilizes f-actin filaments.	0.1364	SIGNOR-159844
PRKACA	protein	P17612	UNIPROT	NF2	protein	P35240	UNIPROT	up-regulates	phosphorylation	Ser10	GAIASRMsFSSLKRK	9606									18071304	YES		lperfetto	Merlin contains a c-terminal serine 518, which is phosphorylated both by p21-activated kinase (pak) and protein kinase a (pka) (shaw et al., 2001;kissil et al., 2002;xiao et al., 2002;alfthan et al., 2004). Phosphorylation at this site is predicted to result in a more open conformation incapable of inhibiting cell growth,	0.1364	SIGNOR-159840
PRKACA	protein	P17612	UNIPROT	NFATC1	protein	O95644	UNIPROT	down-regulates	phosphorylation	Ser245	PSTSPRAsVTEESWL	9606									12351631	YES		lperfetto	Here we show that overexpression of pka causes phosphorylation and cytoplasmic accumulation of nf-atc1 in direct opposition to calcineurin by phosphorylating ser-245, ser-269, and ser-294 in the conserved serine-proline repeat domainwe further show that a complete block of nf-atc1 nuclear localization by pka requires a second kinase activity that can be supplied by glycogen synthase kinase-3 (gsk…	0.1364	SIGNOR-93531
PRKACA	protein	P17612	UNIPROT	NFATC1	protein	O95644	UNIPROT	down-regulates	phosphorylation	Ser269	PCNKRKYsLNGRQPP	9606									12351631	YES		lperfetto	Here we show that overexpression of pka causes phosphorylation and cytoplasmic accumulation of nf-atc1 in direct opposition to calcineurin by phosphorylating ser-245, ser-269, and ser-294 in the conserved serine-proline repeat domainwe further show that a complete block of nf-atc1 nuclear localization by pka requires a second kinase activity that can be supplied by glycogen synthase kinase-3 (gsk…	0.1364	SIGNOR-93535
PRKACA	protein	P17612	UNIPROT	NFATC1	protein	O95644	UNIPROT	down-regulates	phosphorylation	Ser294	PHGSPRVsVTDDSWL	9606									12351631	YES		lperfetto	Here we show that overexpression of pka causes phosphorylation and cytoplasmic accumulation of nf-atc1 in direct opposition to calcineurin by phosphorylating ser-245, ser-269, and ser-294 in the conserved serine-proline repeat domainwe further show that a complete block of nf-atc1 nuclear localization by pka requires a second kinase activity that can be supplied by glycogen synthase kinase-3 (gsk…	0.1364	SIGNOR-93539
PRKACA	protein	P17612	UNIPROT	NFKB1	protein	P19838	UNIPROT	up-regulates	phosphorylation	Ser337	FVQLRRKsDLETSEP	9606				SIGNOR-C13					17959673	YES		llicata	In this study, we demonstrate that the phosphorylation of p50 and p65 by the catalytic subunit of protein kinase a (pkac) is essential for nf-kappab dna binding and transactivation activity. treatment with h89 and knockdown of pkac in cells led to the inhibition of phosphorylation at p50 ser(337) and p65 ser(276) and loss of dna binding by nf-kappab.	0.5097	SIGNOR-158595
PRKACA	protein	P17612	UNIPROT	NFKB1	protein	P19838	UNIPROT	up-regulates quantity by stabilization	phosphorylation	Ser937	ETSFRKLsFTESLTS										19531803	YES		lperfetto	Ser940 of p105 was phosphorylated by PKA to a similar extent, whereas no phosphorylation of the same sequence occurred when Ser940 was substituted by Ala|Mechanistically, phosphorylation of p105 at Ser940 by PKA appeared to attenuate the extent of IKK-dependent phosphorylation of p105 at Ser935, which could in turn influence the rate of activation of NF-kappaB	0.2817	SIGNOR-260327
PRKACA	protein	P17612	UNIPROT	NfKb-p65/p50	complex	SIGNOR-C13	SIGNOR	up-regulates	phosphorylation			9606									17959673	YES		lperfetto	In this study, we demonstrate that the phosphorylation of p50 and p65 by the catalytic subunit of protein kinase a (pkac) is essential for nf-kappab dna binding and transactivation activity. treatment with h89 and knockdown of pkac in cells led to the inhibition of phosphorylation at p50 ser(337) and p65 ser(276) and loss of dna binding by nf-kappab.	0.1983	SIGNOR-217391
PRKACA	protein	P17612	UNIPROT	NfKb-p65/p50	complex	SIGNOR-C13	SIGNOR	up-regulates	phosphorylation			9606									9660950	YES		lperfetto	The transcriptional activity of nf-kappa b is stimulated upon phosphorylation of its p65 subunit on serine 276 by protein kinase a (pka).	0.1983	SIGNOR-217364
PRKACA	protein	P17612	UNIPROT	NOLC1	protein	Q14978	UNIPROT	up-regulates activity	phosphorylation	Ser622	KKGEKRAsSPFRRVR	-1									12167624	YES		miannu	PKA-dependent Nopp140 phosphorylation is important for its role in agp gene activation. both Ser627 and Ser628 are phosphorylated by PKA.	0.1364	SIGNOR-250019
PRKACA	protein	P17612	UNIPROT	NOLC1	protein	Q14978	UNIPROT	up-regulates activity	phosphorylation	Ser623	KGEKRASsPFRRVRE	-1									12167624	YES		miannu	PKA-dependent Nopp140 phosphorylation is important for its role in agp gene activation. both Ser627 and Ser628 are phosphorylated by PKA.	0.1364	SIGNOR-250020
PRKACA	protein	P17612	UNIPROT	NOLC1	protein	Q14978	UNIPROT	up-regulates	phosphorylation	Ser623	KGEKRASsPFRRVRE	9606									12167624	YES		gcesareni	Here we demonstrate that protein kinase a (pka)-dependent phosphorylation of nopp140 at ser 627, together with c/ebpbeta, induces agp gene expression synergistically.	0.1364	SIGNOR-91186
PRKACA	protein	P17612	UNIPROT	NOS1	protein	P29475	UNIPROT	unknown	phosphorylation			-1									1375933	YES		miannu	NOS is stoichiometrically phosphorylated by PKA, PKC, and CaMK, with each enzyme predominantly phosphorylating a distinct serine. CPT-CAMP has no effect on NOS activity	0.1364	SIGNOR-250021
PRKACA	protein	P17612	UNIPROT	NOS3	protein	P29474	UNIPROT	up-regulates activity	phosphorylation	Ser615	SYKIRFNsISCSDPL	9606	BTO:0001853								24379783	YES		lperfetto	The phosphorylation of both S617 and S635 have also been shown to promote increased eNOS-derived NO release (Michell et al., 2002). The phosphorylaiton of S617 can be induced by PKA or Akt activity, and may serve to sensitize eNOS to calmodulin binding and modulate the phosphorylation of other eNOS sites	0.1983	SIGNOR-251617
PRKACA	protein	P17612	UNIPROT	NOS3	protein	P29474	UNIPROT	up-regulates activity	phosphorylation	Ser633	WRRKRKEsSNTDSAG	9606	BTO:0001853								24379783	YES		lperfetto	The phosphorylation of both S617 and S635 have also been shown to promote increased eNOS-derived NO release (Michell et al., 2002). The phosphorylaiton of S617 can be induced by PKA or Akt activity, and may serve to sensitize eNOS to calmodulin binding and modulate the phosphorylation of other eNOS sites	0.1983	SIGNOR-251616
PRKACA	protein	P17612	UNIPROT	NOS3	protein	P29474	UNIPROT	up-regulates	phosphorylation	Ser1177	TSRIRTQsFSLQERQ	9606									11729179	YES		gcesareni	Recently many investigators have shown that protein phosphorylation of enos by several serine/threonine kinases is a critical control step for no production by endothelial cells. Phosphorylation by amp kinase, akt (or protein kinase b), or protein kinase aon serine 1179 (bovine) or serine 1177 (human) of enos leads to enhanced activity of the enzyme and, thus, augmented production of no.	0.1983	SIGNOR-112371
PRKACA	protein	P17612	UNIPROT	NOXA1	protein	Q86UR1	UNIPROT	down-regulates	phosphorylation	Ser172	DQVQRRGsLPPRQVP	9606	BTO:0000007								20110267	YES		llicata	We identified ser-282 as target of mapk and ser-172 as target of pkc and pka in vitro and in a transfected human embryonic kidney 293 (hek293) cell model using site directed mutagenesis and phosphopeptide mapping analysis. In hek293 cells, phosphorylation of these sites occurred at a basal level and down-regulated constitutive nox1 activity. I	0.1364	SIGNOR-163663
PRKACA	protein	P17612	UNIPROT	PDE10A	protein	Q9Y233	UNIPROT	unknown	phosphorylation	Thr15	SQHLTGLtDEKVKAY	9606	BTO:0000007								20610737	YES		llicata	When coexpressed with the catalytic subunit of pka in transfected hek293 cells, wild-type (wt) pde10a2 (pde10a2wt) was phosphorylated at thr-16 these data confirm the previously reported findings that pka phosphorylation of pde10a2 on thr-16 results in a cytosolic localization	0.1364	SIGNOR-166559
PRKACA	protein	P17612	UNIPROT	PDE3A	protein	Q14432	UNIPROT	unknown	phosphorylation	Ser312	SKSHRRTsLPCIPRE	9606	BTO:0000567								16153182	YES		llicata	Ser312 of pde3a was phosphorylated in an h-89-sensitive response to forskolin, indicative of phosphorylation by pka (camp-dependent protein kinase), but phosphorylation at this site did not stimulate 14-3-3 binding.	0.1364	SIGNOR-140289
PRKACA	protein	P17612	UNIPROT	PDE4B	protein	Q07343	UNIPROT	up-regulates activity	phosphorylation	Ser56	NLQLPPLsQRQSERA	9534	BTO:0000298								12441002	YES		miannu	PKA-mediated phosphorylation of Ser-56 in UCR1 of PDE4B4 leads to activation of this long isoform	0.2197	SIGNOR-250024
PRKACA	protein	P17612	UNIPROT	PDE4D	protein	Q08499	UNIPROT	up-regulates	phosphorylation			9606									8663227	YES		llicata	Phosphorylation and activation of a camp-specific phosphodiesterase by the camp-dependent protein kinase.	0.1364	SIGNOR-42515
PRKACA	protein	P17612	UNIPROT	PFKFB2	protein	O60825	UNIPROT	up-regulates activity	phosphorylation	Ser466	PVRMRRNsFTPLSSS	-1									12853467	YES		miannu	PFK-2 that was phosphorylated on Ser466, but not Ser483, by PKA did not bind to 14-3-3s‚	0.1364	SIGNOR-250025
PRKACA	protein	P17612	UNIPROT	PHKA1	protein	P46020	UNIPROT	up-regulates activity	phosphorylation	Ser1018	QVEFRRLsISAESQS										10487978	YES		miannu	Phosphorylation of the alpha and beta subunits by the 3',5'-cyclic adenosine monophosphate (cAMP)-dependent protein kinase (PKA) also relieves inhibition of the gamma subunit and thereby activates the enzyme. Ser1018 within this multiphosphorylation domain is phosphorylated by PKA and is a major site of regulatory phosphorylation in vivo	0.1364	SIGNOR-250026
PRKACA	protein	P17612	UNIPROT	PHOX2A	protein	O14813	UNIPROT	down-regulates	phosphorylation	Ser153	RKQERAAsAKGAAGA	9606	BTO:0000938								19564421	YES		llicata	Phox2a becomes phosphorylated by protein kinase a (pka) on ser153, which prevents association of phox2a with dna and terminates p27(kip1) transcription.	0.1364	SIGNOR-186462
PRKACA	protein	P17612	UNIPROT	PIM1	protein	P11309	UNIPROT	up-regulates activity	phosphorylation	Ser65	HSHSPRHsLRHSPGS	9606	BTO:0000007								30017192	YES		miannu	In this study, we found that PKCα stabilized and activated PIM-1L by phosphorylation at Ser65. The PIM-1L phosphorylation suppressed sotrastaurin-induced apoptosis. These findings suggest that PKCα promotes cell survival and proliferation by upregulating PIM-1L in acute myeloid leukemia.	0.1364	SIGNOR-256153
PRKACA	protein	P17612	UNIPROT	PIM	proteinfamily	SIGNOR-PF34	SIGNOR	up-regulates activity	phosphorylation			9606	BTO:0000007								30017192	YES		miannu	In this study, we found that PKCÎ± stabilized and activated PIM-1L by phosphorylation at Ser65. The PIM-1L phosphorylation suppressed sotrastaurin-induced apoptosis. These findings suggest that PKCÎ± promotes cell survival and proliferation by upregulating PIM-1L in acute myeloid leukemia.	0.1364	SIGNOR-259413
PRKACA	protein	P17612	UNIPROT	PLCB3	protein	Q01970	UNIPROT	down-regulates	phosphorylation	Ser1105	LDRKRHNsISEAKMR	9606	BTO:0000567								10893237	YES		llicata	These data indicate that pkc and pka act similarly in that they inhibit galpha(q)-stimulated plcbeta(3) as a result of phosphorylation of ser(1105).	0.1364	SIGNOR-79148
PRKACA	protein	P17612	UNIPROT	PLCG1	protein	P19174	UNIPROT	down-regulates	phosphorylation	Ser1248	HGRAREGsFESRYQQ	9606	BTO:0000782;BTO:0000661								1370476	YES		llicata	The observation that pka also phosphorylates plc-yl on serine 1248 suggests that phosphorylation of this residue may be a common mechanism by which pkc and pka inhibit plc-yl.	0.1364	SIGNOR-17901
PRKACA	protein	P17612	UNIPROT	PLIN1	protein	O60240	UNIPROT	down-regulates activity	phosphorylation	Ser220	KAKPSLLsRVGALTN	10090									11751901	YES		miannu	PKA increased lipolysis in cells expressing Peri A because it abrogated the inhibitory actions of Peri A on lipolysis.‚ amino-terminal PKA sites (Ser-81, Ser-222, and Ser-276)	0.2197	SIGNOR-250028
PRKACA	protein	P17612	UNIPROT	PLIN1	protein	O60240	UNIPROT	down-regulates activity	phosphorylation	Ser277	QAVSRRRsEVRVPWL	10090									11751901	YES		miannu	PKA increased lipolysis in cells expressing Peri A because it abrogated the inhibitory actions of Peri A on lipolysis.‚ amino-terminal PKA sites (Ser-81, Ser-222, and Ser-276)	0.2197	SIGNOR-250029
PRKACA	protein	P17612	UNIPROT	PLIN1	protein	O60240	UNIPROT	down-regulates activity	phosphorylation	Ser81	EPVVRRLsTQFTAAN	10090	BTO:0000944								11751901	YES		miannu	PKA increased lipolysis in cells expressing Peri A because it abrogated the inhibitory actions of Peri A on lipolysis. amino-terminal PKA sites (Ser-81, Ser-222, and Ser-276)	0.2197	SIGNOR-250492
PRKACA	protein	P17612	UNIPROT	PLN	protein	P26678	UNIPROT	up-regulates activity	phosphorylation	Ser16	RSAIRRAsTIEMPQQ	10090									10988285	YES		miannu	Phospholamban (PLB) can be phosphorylated at Ser(16) by cyclic AMP-dependent protein kinase. phosphorylation of Ser(16) is sufficient for mediating the maximal cardiac responses to beta-adrenergic stimulation.	0.2197	SIGNOR-250030
PRKACA	protein	P17612	UNIPROT	POLD3	protein	Q15054	UNIPROT	down-regulates	phosphorylation	Ser458	GKANRQVsITGFFQR	9606									22148433	YES		llicata	In this study, we identified s458, located in the pcna-interacting protein (pip-box) motif of p68, as a phosphorylation site for pka. Phosphomimetic mutation of s458 resulted in a decrease in p68 affinity for pcna as well as the processivity of pol _.	0.1364	SIGNOR-195203
PRKACA	protein	P17612	UNIPROT	PPARG	protein	P37231	UNIPROT	up-regulates activity				10090	BTO:0000011								20638365	NO			Here we showed that cAMP-induced activation of protein kinase A (PKA) and Akt is essential for the transcriptional activation of PPAR-gamma	0.1364	SIGNOR-253019
PRKACA	protein	P17612	UNIPROT	PPP1R1B	protein	Q9UD71	UNIPROT	up-regulates activity	phosphorylation	Thr34	MIRRRRPtPAMLFRL										10604473	YES		miannu	DARPP-32 (dopamine and cyclic AMP-regulated phospho-protein, relative molecular mass 32,000) is converted into an inhibitor of protein phosphatase 1 when it is phosphorylated by protein kinase A (PKA) at threonine 34.‚	0.1364	SIGNOR-250031
PRKACA	protein	P17612	UNIPROT	PPP1R8	protein	Q12972	UNIPROT	down-regulates activity	phosphorylation	Ser178	TAHNKRIsTLTIEEG	-1									9407077	YES		miannu	NIPP-1 is the RNA-binding subunit of a major species of protein phosphatase-1 in the nucleus. The purified recombinant protein was a potent (Ki = 9.9 +/- 0.3 pM) and specific inhibitor of protein phosphatase-1 and was stoichiometrically phosphorylated by protein kinases A and CK2. At physiological ionic strength, phosphorylation by these protein kinases drastically decreased the inhibitory potenc…	0.1364	SIGNOR-250032
PRKACA	protein	P17612	UNIPROT	PIN1	protein	Q13526	UNIPROT	down-regulates activity	phosphorylation	Ser16	PGWEKRMsRSSGRVY	9606									11723108	YES		llicata	Pka and pkc readily phosphorylated pin1 and its ww domain in summary, we have demonstrated that phosphorylation of the pin1 ww domain on ser16 regulates its ability to function as a pser/thr-binding module. |To examine the importance of Ser16 of Pin1, it was mutated to Glu to mimic pSer, and the mutant Pin1S16E failed to bind mitotic phosphoproteins		SIGNOR-112164
PRKACA	protein	P17612	UNIPROT	PPP1R8	protein	Q12972	UNIPROT	down-regulates activity	phosphorylation	Ser199	PKRKRKNsRVTFSED	-1									9407077	YES		miannu	NIPP-1 is the RNA-binding subunit of a major species of protein phosphatase-1 in the nucleus. The purified recombinant protein was a potent (Ki = 9.9 +/- 0.3 pM) and specific inhibitor of protein phosphatase-1 and was stoichiometrically phosphorylated by protein kinases A and CK2. At physiological ionic strength, phosphorylation by these protein kinases drastically decreased the inhibitory potenc…	0.1364	SIGNOR-250033
PRKACA	protein	P17612	UNIPROT	PPP1R9B	protein	Q96SB3	UNIPROT	down-regulates activity	phosphorylation	Ser94	SERGVRLsLPRASSL	9606	BTO:0000007								12417592	YES		miannu	Spinophilin is phosphorylated in vitro by protein kinase A (PKA). two major sites of phosphorylation, Ser-94 and Ser-177, that are located within the actin-binding domain of spinophilin. Phosphorylation of spinophilin by PKA modulated the association between spinophilin and the actin cytoskeleton. phosphorylation of spinophilin reduced the stoichiometry of the spinophilin-actin interaction. In co…	0.1364	SIGNOR-250035
PRKACA	protein	P17612	UNIPROT	PRKAA1	protein	Q13131	UNIPROT	down-regulates activity	phosphorylation	Ser486	DDEITEAKsGTATPQRS	10116	BTO:0002135								17023420	YES			These agents also enhanced phosphorylation of alpha-Ser(485/491) by the cAMP-dependent protein kinase. AMPK alpha-Ser(485/491) phosphorylation was necessary but not sufficient for inhibition of AMPK activity in response to forskolin/isobutylmethylxanthine.	0.1983	SIGNOR-256110
PRKACA	protein	P17612	UNIPROT	PRKAA1	protein	Q13131	UNIPROT	down-regulates activity	phosphorylation	Ser491	SSTPQRSCsAAGLHRPR	10116	BTO:0002135								17023420	YES			These agents also enhanced phosphorylation of alpha-Ser(485/491) by the cAMP-dependent protein kinase. AMPK alpha-Ser(485/491) phosphorylation was necessary but not sufficient for inhibition of AMPK activity in response to forskolin/isobutylmethylxanthine.	0.1983	SIGNOR-256112
PRKACA	protein	P17612	UNIPROT	PRKAA2	protein	P54646	UNIPROT	down-regulates	phosphorylation	Ser173	DGEFLRTsCGSPNYA	9606									19942859	YES		gcesareni	Pka associates with and phosphorylates ampk?1 At ser-173 to impede threonine thr-172 phosphorylation and thus activation of ampk1 by lkb1 in response to lipolytic signals	0.1364	SIGNOR-161860
PRKACA	protein	P17612	UNIPROT	PSEN1	protein	P49768	UNIPROT	unknown	phosphorylation	Ser310	PEAQRRVsKNSKYNA	-1									14576165	YES		miannu	PKA-mediated phosphorylation of PS1 is completely inhibited by mutation of Ser310.phosphorylation of Ser310 does not inhibit the caspase-mediated cleavage of PS1, and the biological function of this phosphorylation event remains to be determined in further experiments.	0.1364	SIGNOR-250036
PRKACA	protein	P17612	UNIPROT	PTPN7	protein	P35236	UNIPROT	down-regulates	phosphorylation			9606	BTO:0000776								19047375	YES		gcesareni	B2 adrenergic receptor stimulation induces the pka dependent phosphorylation of heptp and releases bound p38 mapk	0.1983	SIGNOR-182522
PRKACA	protein	P17612	UNIPROT	PTPN7	protein	P35236	UNIPROT	down-regulates	phosphorylation	Ser44	RLQERRGsNVALMLD	9606									10559944	YES		llicata	Here we show that cyclic-amp-dependent protein kinase (pka) phosphorylates serine residue 23 in the kim of heptp in vitro and in intact cells. This modification reduces binding of map kinases to the kim, an effect that is prevented by mutation of serine 23 to alanine.	0.1983	SIGNOR-72147
PRKACA	protein	P17612	UNIPROT	PTPRR	protein	Q15256	UNIPROT	down-regulates activity	phosphorylation	Ser339	GLQERRGsNVSLTLD	9534	BTO:0000298								10601328	YES		miannu	The PKA phosphorylation site on PTP-SL was identified as the Ser(231) residue. treatment of COS-7 cells with PKA activators, or overexpression of the Calpha catalytic subunit of PKA, inhibited the cytoplasmic retention of ERK2 and p38alpha by wild-type PTP-SL, but not by a PTP-SL S231A mutant.‚	0.1364	SIGNOR-250038
PRKACA	protein	P17612	UNIPROT	RAF1	protein	P04049	UNIPROT	down-regulates activity	phosphorylation	Ser233	VSSQHRYsTPHAFTF	9534	BTO:0004055								12801936	YES		miannu	Protein kinase A blocks Raf-1 activity by stimulating 14-3-3 binding and blocking Raf-1 interaction with Ras. Cyclic AMP (cAMP) blocks Raf-1 activation by stimulating its phosphorylation on serine 43 (Ser43), serine 233 (Ser233), and serine 259 (Ser259).	0.1983	SIGNOR-250040
PRKACA	protein	P17612	UNIPROT	RAF1	protein	P04049	UNIPROT	down-regulates activity	phosphorylation	Ser259	SQRQRSTsTPNVHMV	9534	BTO:0004055								12801936	YES		miannu	Protein kinase A blocks Raf-1 activity by stimulating 14-3-3 binding and blocking Raf-1 interaction with Ras. Cyclic AMP (cAMP) blocks Raf-1 activation by stimulating its phosphorylation on serine 43 (Ser43), serine 233 (Ser233), and serine 259 (Ser259).	0.1983	SIGNOR-250041
PRKACA	protein	P17612	UNIPROT	RAF1	protein	P04049	UNIPROT	down-regulates activity	phosphorylation	Ser43	FGYQRRAsDDGKLTD	9534	BTO:0004055								12801936	YES		miannu	Protein kinase A blocks Raf-1 activity by stimulating 14-3-3 binding and blocking Raf-1 interaction with Ras. Cyclic AMP (cAMP) blocks Raf-1 activation by stimulating its phosphorylation on serine 43 (Ser43), serine 233 (Ser233), and serine 259 (Ser259).	0.1983	SIGNOR-250039
PRKACA	protein	P17612	UNIPROT	RAF1	protein	P04049	UNIPROT	down-regulates	phosphorylation	Ser259	SQRQRSTsTPNVHMV	9606									11971957	YES		gcesareni	serines 43, 259, and 621 are phosphorylated by PKA in vitro and induced by cAMP in vivo.cAMP increased Raf-1 serine 259 phosphorylation in a PKA-dependent manner with kinetics that correlated with ERK deactivation.	0.1983	SIGNOR-86141
PRKACA	protein	P17612	UNIPROT	RAF1	protein	P04049	UNIPROT	down-regulates	phosphorylation	Ser43	FGYQRRAsDDGKLTD	9606									11971957	YES		gcesareni	Serine 43 phosphorylation decreased the binding to ras in serum-starved but not in mitogen-stimulated cells. However, the kinase activity of a rafs43a mutant was fully inhibited by pka.	0.1983	SIGNOR-86145
PRKACA	protein	P17612	UNIPROT	RAF1	protein	P04049	UNIPROT	up-regulates	phosphorylation	Ser621	PKINRSAsEPSLHRA	9606									11971957	YES		gcesareni	We have mapped all camp-induced phosphorylation sites in raf-1, showing that serines 43, 259, and 621 are phosphorylated by pka in vitro and induced by camp in vivo	0.1364	SIGNOR-86137
PRKACA	protein	P17612	UNIPROT	RAP1A	protein	P62834	UNIPROT	down-regulates activity	phosphorylation	Ser180	KKKPKKKsCLLL	9534	BTO:0000298								9867809	YES		miannu	Phosphorylation of Rap1A by PKA abolished its binding activity to CRR. a mutant Rap1A(S180E), whose sole PKA phosphorylation residue, Ser-180, was substituted by an acidic residue, Glu, to mimic its phosphorylated form, failed to suppress Ras-dependent Raf-1 activation in COS-7 cells.	0.1364	SIGNOR-250042
ADX-47273	chemical	CID:11383075	PUBCHEM	GRM5	protein	P41594	UNIPROT	up-regulates	chemical activation			9606									Other	YES	Selleck	gcesareni		0.1364	SIGNOR-189338
PRKACA	protein	P17612	UNIPROT	RGS10	protein	O43665	UNIPROT	down-regulates activity	phosphorylation	Ser176	QTAAKRAsRIYNT	9606	BTO:0000007								11443111	YES		lperfetto	We report in this study the acute functional regulation of rgs10 thru the specific and inducible phosphorylation of rgs10 protein at serine 168 by camp-dependent kinase a. This phosphorylation nullifies the rgs10 activity at the plasma membrane, which controls the g protein-dependent activation of the inwardly rectifying potassium channel.	0.1364	SIGNOR-109173
PRKACA	protein	P17612	UNIPROT	RAP1B	protein	P61224	UNIPROT	up-regulates	phosphorylation	Ser179	PGKARKKsSCQLL	9606									19651783	YES		llicata	These results provide a mechanistic explanation for the differential effects of rap1 phosphorylation by pka on effector protein interaction. camp is one among several pathways leading to rap1 activation	0.1364	SIGNOR-187410
PRKACA	protein	P17612	UNIPROT	RAP1GAP	protein	P47736	UNIPROT	unknown	phosphorylation	Ser490	KSPTRKKsGPFGSRR	-1									1406653	YES		miannu	We have localized two of the sites of phosphorylation in vitro by cAMP-dependent kinase to serine residues 490 and 499. raplGAP undergoes phosphorylation at specific sites in vivo, the effects of phosphorylation on raplGAP have remained elusive.	0.1364	SIGNOR-250043
PRKACA	protein	P17612	UNIPROT	RAP1GAP	protein	P47736	UNIPROT	unknown	phosphorylation	Ser499	PFGSRRSsAIGIENI	-1									1406653	YES		miannu	We have localized two of the sites of phosphorylation in vitro by cAMP-dependent kinase to serine residues 490 and 499. raplGAP undergoes phosphorylation at specific sites in vivo, the effects of phosphorylation on raplGAP have remained elusive.	0.1364	SIGNOR-250044
PRKACA	protein	P17612	UNIPROT	RELA	protein	Q04206	UNIPROT	up-regulates	phosphorylation	Ser276	SMQLRRPsDRELSEP	9606				SIGNOR-C13					9660950	YES		llicata	The transcriptional activity of nf-kappa b is stimulated upon phosphorylation of its p65 subunit on serine 276 by protein kinase a (pka).	0.2197	SIGNOR-58972
PRKACA	protein	P17612	UNIPROT	RET	protein	P07949	UNIPROT	down-regulates	phosphorylation	Ser696	SSGARRPsLDSMENQ	9606	BTO:0000938								20682772	YES		llicata	Furthermore, we find that activation of protein kinase a (pka) by forskolin reduces the recruitment of shp2 to ret and negatively affects ligand-mediated neurite outgrowth. In agreement with this, mutation of ser(696), a known pka phosphorylation site in ret, enhances shp2 binding to the receptor and eliminates the effect of forskolin on ligand-induced outgrowth.	0.2197	SIGNOR-167349
PRKACA	protein	P17612	UNIPROT	RGS14	protein	O43566	UNIPROT	up-regulates activity	phosphorylation	Ser260	NAALRREsQGSLNSS	-1									12534294	YES		miannu	RGS14 is phosphorylated in vitro at Ser258 and Thr494 by PKA. cAMP-induced phosphorylation as an important modulator of RGS14 function since phosphorylation could enhance RGS14 binding to Galpha(i)-GDP	0.1364	SIGNOR-250045
PRKACA	protein	P17612	UNIPROT	RGS14	protein	O43566	UNIPROT	up-regulates activity	phosphorylation	Thr495	SATGKRQtCDIEGLV	-1									12534294	YES		miannu	RGS14 is phosphorylated in vitro at Ser258 and Thr494 by PKA. cAMP-induced phosphorylation as an important modulator of RGS14 function since phosphorylation could enhance RGS14 binding to Galpha(i)-GDP	0.1364	SIGNOR-250046
PRKACA	protein	P17612	UNIPROT	RHOA	protein	P61586	UNIPROT	down-regulates activity	phosphorylation	Ser188	ARRGKKKsGCLVL	10090	BTO:0000944								12654918	YES		miannu	PKA phosphorylates RhoA on Ser188. the addition of a negative charge to Ser188 is sufficient to diminish both RhoA activation and activity within the context of a cell.	0.2753	SIGNOR-250047
PRKACA	protein	P17612	UNIPROT	RRAD	protein	P55042	UNIPROT	unknown	phosphorylation	Ser273	AGTRRREsLGKKAKR	-1									9677319	YES		miannu	Rad serves as a substrate for phosphorylation by CaMKII, cAMP-dependent protein kinase (PKA), protein kinase C (PKC) and casein kinase II (CKII). Incubation of Rad with PKA decreases GTP binding by 60-70%, but this effect seems to be independent of phosphorylation, as it is observed with the Ser273-->Ala mutant of Rad containing a mutation at the site of PKA phosphorylation.	0.1364	SIGNOR-250048
PRKACA	protein	P17612	UNIPROT	RXRA	protein	P19793	UNIPROT	down-regulates	phosphorylation	Ser27	TSPTGRGsMAAPSLH	9606									11162439	YES		llicata	Serine 27, a human retinoid x receptor alpha residue, phosphorylated by protein kinase a is essential for cyclicamp-mediated downregulation of rxralpha function.	0.1364	SIGNOR-104954
PRKACA	protein	P17612	UNIPROT	RYR1	protein	P21817	UNIPROT	up-regulates activity	phosphorylation	Ser2843	KKKTRKIsQSAQTYD	-1									14532276	YES		miannu	PKA-mediated hyperphosphorylation of a conserved serine, Ser-2843 in skeletal RyR and Ser-2809 in cardiac RyR, results in an aberrant SR function during heart failure. hyperphosphorylated RyRs are leaky and therefore lead to a reduced SR Ca2+ load and impaired contractile function in heart failure	0.1364	SIGNOR-250078
PRKACA	protein	P17612	UNIPROT	RYR2	protein	Q92736	UNIPROT	up-regulates activity	phosphorylation	Ser2808	YNRTRRIsQTSQVSV	-1									14532276	YES		miannu	PKA-mediated hyperphosphorylation of a conserved serine, Ser-2843 in skeletal RyR and Ser-2809 in cardiac RyR, results in an aberrant SR function during heart failure. hyperphosphorylated RyRs are leaky and therefore lead to a reduced SR Ca2+ load and impaired contractile function in heart failure	0.3123	SIGNOR-250079
PRKACA	protein	P17612	UNIPROT	SLC2A2	protein	P11168	UNIPROT	down-regulates activity	phosphorylation	Ser491	VPETKGKsFEEIAAE	9534	BTO:0004055								8626492	YES		miannu	GLUT2 is rapidly phosphorylated by protein kinase A following activation of adenylyl cyclase by forskolin. serines 489 and 501/503 and threonine 510 in the carboxyl-terminal tail of the transporter are the in vitro and in vivo sites of phosphorylation. Stimulation of GLUT2 phosphorylation in beta cells reduces the initial rate of 3-O-methyl glucose uptake by approximately 48% but does not change …	0.1364	SIGNOR-250049
PRKACA	protein	P17612	UNIPROT	SLC2A2	protein	P11168	UNIPROT	down-regulates activity	phosphorylation	Ser503	AAEFQKKsGSAHRPK	9534	BTO:0004055								8626492	YES		miannu	GLUT2 is rapidly phosphorylated by protein kinase A following activation of adenylyl cyclase by forskolin. serines 489 and 501/503 and threonine 510 in the carboxyl-terminal tail of the transporter are the in vitro and in vivo sites of phosphorylation. Stimulation of GLUT2 phosphorylation in beta cells reduces the initial rate of 3-O-methyl glucose uptake by approximately 48% but does not change …	0.1364	SIGNOR-250050
PRKACA	protein	P17612	UNIPROT	SLC2A2	protein	P11168	UNIPROT	down-regulates activity	phosphorylation	Ser505	EFQKKSGsAHRPKAA	9534	BTO:0004055								8626492	YES		miannu	GLUT2 is rapidly phosphorylated by protein kinase A following activation of adenylyl cyclase by forskolin. serines 489 and 501/503 and threonine 510 in the carboxyl-terminal tail of the transporter are the in vitro and in vivo sites of phosphorylation. Stimulation of GLUT2 phosphorylation in beta cells reduces the initial rate of 3-O-methyl glucose uptake by approximately 48% but does not change …	0.1364	SIGNOR-250051
PRKACA	protein	P17612	UNIPROT	SNAP25	protein	P60880	UNIPROT	unknown	phosphorylation	Thr138	GGFIRRVtNDARENE	10116	BTO:0001009								12459461	YES		miannu	Thr138 as the exclusive site of SNAP-25 phosphorylation by protein kinase A in vivo. PMA or forskolin treatment alone resulted in dramatic phosphorylation of SNAP-25 Ser187 and/or Thr138 without appreciable neurotransmitter release.	0.1364	SIGNOR-250052
PRKACA	protein	P17612	UNIPROT	SNAPIN	protein	O95295	UNIPROT	up-regulates activity	phosphorylation	Ser50	HVHAVREsQVELREQ										11283605	YES		miannu	PKA-phosphorylation of Snapin significantly increases its binding to synaptosomal-associated protein-25 (SNAP-25). Mutation of Snapin serine 50 to aspartic acid (S50D) mimics this effect of PKA phosphorylation	0.1364	SIGNOR-250053
PRKACA	protein	P17612	UNIPROT	SOX9	protein	P48436	UNIPROT	up-regulates	phosphorylation	Ser181	YQPRRRKsVKNGQAE	9606									15889150	YES		llicata	We find that activation of camp-dependent protein kinase a (pka) induces phosphorylation of sox9 on its two s64 and s181 pka sites, and its nuclear localization by enhancing sox9 binding to the nucleocytoplasmic transport protein importin beta.	0.2753	SIGNOR-137085
PRKACA	protein	P17612	UNIPROT	SOX9	protein	P48436	UNIPROT	up-regulates	phosphorylation	Ser64	EPDLKKEsEEDKFPV	9606									15889150	YES		llicata	We find that activation of camp-dependent protein kinase a (pka) induces phosphorylation of sox9 on its two s64 and s181 pka sites, and its nuclear localization by enhancing sox9 binding to the nucleocytoplasmic transport protein importin beta.	0.2753	SIGNOR-137089
PRKACA	protein	P17612	UNIPROT	SPTBN1	protein	Q01082	UNIPROT	down-regulates activity	phosphorylation	Thr2159	NGATEQRtSSKESSP	-1									17088250	YES		miannu	Short C-terminal splice variant of betaII-spectrin (betaIISigma2) is a substrate for phosphorylation. protein kinase A phosphorylates Thr-2159. Mammalian alphaII- and betaII-spectrin subunits form dimers that associate head to head with high affinity to form tetramers In vitro, protein kinase A phosphorylation of an active fragment of betaIISigma2 greatly reduced its interaction with alphaII-spec…	0.1364	SIGNOR-250054
PRKACA	protein	P17612	UNIPROT	SRC	protein	P12931	UNIPROT	up-regulates activity	phosphorylation	Ser17	DASQRRRsLEPAENV	9606									11804588	YES		gcesareni	PKA activated Src both in vitro and in vivo by phosphorylating Src on serine 17 within its amino terminus	0.1364	SIGNOR-247988
PRKACA	protein	P17612	UNIPROT	SRC	protein	P12931	UNIPROT	up-regulates	phosphorylation	Ser17	DASQRRRsLEPAENV	9606									11804588	YES		llicata	Pka activated src both in vitro and in vivo by phosphorylating src on serine 17	0.1364	SIGNOR-114277
PRKACA	protein	P17612	UNIPROT	SREBF1	protein	P36956	UNIPROT	down-regulates	phosphorylation	Ser338	IEKRYRSsINDKIIE	9606									16381800	YES		llicata	Sterol regulatory element-binding protein 1 is negatively modulated by pka phosphorylation. ser338 of srebp-1a and ser314 of srebp-1c are pka phosphorylation sites.	0.1364	SIGNOR-143392
PRKACA	protein	P17612	UNIPROT	SRSF1	protein	Q07955	UNIPROT	up-regulates	phosphorylation	Ser119	YGPPSRRsENRVVVS	9606									22393468	YES		llicata	Here, we show that pka phosphorylates srsf1 on serine 119 in vitro. Phosphorylation of srsf1 on this site enhanced the rna binding capacity of srsf1 in vivo	0.1364	SIGNOR-196397
PRKACA	protein	P17612	UNIPROT	STK11	protein	Q15831	UNIPROT	up-regulates activity	phosphorylation	Ser428	SSKIRRLsACKQQ	10116	BTO:0002874								11297520	YES		miannu	Phosphorylation of the protein kinase mutated in Peutz-Jeghers cancer syndrome, LKB1/STK11, at Ser431 by p90(RSK) and cAMP-dependent protein kinase, but not its farnesylation at Cys(433), is essential for LKB1 to suppress cell growth.	0.1364	SIGNOR-250055
PRKACA	protein	P17612	UNIPROT	STK24	protein	Q9Y6E0	UNIPROT	unknown	phosphorylation	Thr18	ALNKRRAtLPHPGGS	9606	BTO:0000007	BTO:0000142;BTO:0000671							10644707	YES		llicata	Further experiments demonstrated that mst3b, but not mst3, was effectively phosphorylated by activation of cyclic amp-dependent protein kinase (pka) in both in vivo and in vitro assays. The mutation of thr-18 into ala in mst3b (t18a), a putative pka phosphorylation site that is absent in mst3, abolished its phosphorylation by pka.	0.1364	SIGNOR-74284
PRKACA	protein	P17612	UNIPROT	STMN1	protein	P16949	UNIPROT	down-regulates	phosphorylation	Ser16	KELEKRAsGQAFELI	9606		BTO:0000142							8376365	YES		gcesareni	Phosphorylation at either ser(16) or ser(63) strongly reduced or abolished the ability of stathmin to bind to and sequester soluble tubulin and its ability to act as a catastrophe factor by directly binding to the microtubules. The known in vivo phosphorylation sites of stathmin are ser-16 and ser-63 for cyclic amp-dependent protein kinase (pka).	0.1983	SIGNOR-38318
PRKACA	protein	P17612	UNIPROT	STMN1	protein	P16949	UNIPROT	down-regulates	phosphorylation	Ser16	KELEKRAsGQAFELI	9606	BTO:0000782;BTO:0001271								8125092	YES		gcesareni	Phosphorylation of either serine 16 or 63 is sufficient to inhibit stathmin in vitro. Phosphorylation at ser-63 reduces tubulin binding 10-fold and suppresses the mt polymerization inhibition activity.	0.1983	SIGNOR-36370
PRKACA	protein	P17612	UNIPROT	STMN1	protein	P16949	UNIPROT	down-regulates	phosphorylation	Ser63	AAEERRKsHEAEVLK	9606		BTO:0000142							8376365	YES		gcesareni	Phosphorylation at either ser(16) or ser(63) strongly reduced or abolished the ability of stathmin to bind to and sequester soluble tubulin and its ability to act as a catastrophe factor by directly binding to the microtubules. The known in vivo phosphorylation sites of stathmin are ser-16 and ser-63 for cyclic amp-dependent protein kinase (pka).	0.1983	SIGNOR-38322
PRKACA	protein	P17612	UNIPROT	STMN1	protein	P16949	UNIPROT	down-regulates	phosphorylation	Ser63	AAEERRKsHEAEVLK	9606	BTO:0000782;BTO:0001271								8125092	YES		gcesareni	Phosphorylation of either serine 16 or 63 is sufficient to inhibit stathmin in vitro. Phosphorylation at ser-63 reduces tubulin binding 10-fold and suppresses the mt polymerization inhibition activity.	0.1983	SIGNOR-36374
PRKACA	protein	P17612	UNIPROT	STMN2	protein	Q93045	UNIPROT	down-regulates activity	phosphorylation	Ser50	KQINKRAsGQAFELI	9534	BTO:0000298								9525956	YES		miannu	Using in vitro phosphorylated recombinant protein, four phosphorylation sites were identified in the SCG10 sequence. Ser-50 and Ser-97 were the target sites for protein kinase A. phosphorylation negatively regulates the microtubule-depolymerizing activity of SCG10 and that all four sites participate in this regulation	0.1364	SIGNOR-250056
PRKACA	protein	P17612	UNIPROT	STMN2	protein	Q93045	UNIPROT	down-regulates activity	phosphorylation	Ser97	AAEERRKsQEAQVLK	9534	BTO:0000298								9525956	YES		miannu	Using in vitro phosphorylated recombinant protein, four phosphorylation sites were identified in the SCG10 sequence. Ser-50 and Ser-97 were the target sites for protein kinase A. phosphorylation negatively regulates the microtubule-depolymerizing activity of SCG10 and that all four sites participate in this regulation	0.1364	SIGNOR-250057
PRKACA	protein	P17612	UNIPROT	SUFU	protein	Q9UMX1	UNIPROT	up-regulates	phosphorylation	Ser342	LAHDRAPsRKDSLES	9606									23337587	YES		gcesareni	Interestingly, sufu stability is regulated via dual phosphorylation at ser342/ser346 by pka and gsk3, and blocking sufu phosphorylation either by mutating ser346 to ala or by treating cultured cells with pka inhibitors attenuates sufu ciliary accumulation, whereas phospho-mimetic forms of sufu exhibits increased ciliary localization	0.3743	SIGNOR-200492
PRKACA	protein	P17612	UNIPROT	SUFU	protein	Q9UMX1	UNIPROT	up-regulates	phosphorylation	Ser346	RAPSRKDsLESDSST	9606									21317289	YES		gcesareni	We report that Sufu is phosphorylated at Ser-342 and Ser-346 by GSK3? and cAMP-dependent protein kinase A (PKA), respectively, and phosphorylation at this dual site stabilizes Sufu against Shh signaling-induced degradation	0.3743	SIGNOR-200496
PRKACA	protein	P17612	UNIPROT	SUFU	protein	Q9UMX1	UNIPROT	up-regulates	phosphorylation	Ser346	RAPSRKDsLESDSST	9606									23337587	YES		gcesareni	Interestingly, sufu stability is regulated via dual phosphorylation at ser342/ser346 by pka and gsk3, and blocking sufu phosphorylation either by mutating ser346 to ala or by treating cultured cells with pka inhibitors attenuates sufu ciliary accumulation, whereas phospho-mimetic forms of sufu exhibits increased ciliary localization	0.3743	SIGNOR-119099
PRKACA	protein	P17612	UNIPROT	SUFU	protein	Q9UMX1	UNIPROT	up-regulates quantity by stabilization	phosphorylation	Ser342	LAHDRAPsRKDSLES	9606									21317289	YES		gcesareni	We report that Sufu is phosphorylated at Ser-342 and Ser-346 by GSK3? and cAMP-dependent protein kinase A (PKA), respectively, and phosphorylation at this dual site stabilizes Sufu against Shh signaling-induced degradation.	0.3743	SIGNOR-171999
PRKACA	protein	P17612	UNIPROT	SUFU	protein	Q9UMX1	UNIPROT	up-regulates quantity by stabilization	phosphorylation	Ser346	RAPSRKDsLESDSST	9606									21317289	YES		gcesareni	We report that Sufu is phosphorylated at Ser-342 and Ser-346 by GSK3? and cAMP-dependent protein kinase A (PKA), respectively, and phosphorylation at this dual site stabilizes Sufu against Shh signaling-induced degradation	0.3743	SIGNOR-172003
PRKACA	protein	P17612	UNIPROT	SYN1	protein	P17600	UNIPROT	down-regulates activity	phosphorylation	Ser9	NYLRRRLsDSNFMAN	-1									10571231	YES		miannu	Synapsin phosphorylation in the A domain, at the only phosphorylation site shared by all synapsins, dissociates synapsins from synaptic vesicles.This site is located in the N-terminal A domain and is a substrate for both PKA and CaM Kinase I	0.1364	SIGNOR-250058
PRKACA	protein	P17612	UNIPROT	SYN2	protein	Q92777	UNIPROT	down-regulates activity	phosphorylation	Ser10	NFLRRRLsDSSFIAN	-1									10571231	YES		miannu	Synapsin phosphorylation in the A domain, at the only phosphorylation site shared by all synapsins, dissociates synapsins from synaptic vesicles.This site is located in the N-terminal A domain and is a substrate for both PKA and CaM Kinase I	0.1364	SIGNOR-250059
PRKACA	protein	P17612	UNIPROT	TAL1	protein	P17542	UNIPROT	up-regulates	phosphorylation	Ser172	NRVKRRPsPYEMEIT	9606	BTO:0001271								22310283	YES		llicata	The phosphorylation of serine 172 of tal1 specifically destabilizes tal1 interaction with histone demethylase lsd1 and, therefore, leads to the activation of the certain tal1 target genes in differentiated erythroid cells or t-cell leukemia.	0.1364	SIGNOR-195983
PRKACA	protein	P17612	UNIPROT	TBXA2R	protein	P21731	UNIPROT	unknown	phosphorylation	Ser331	STRPRSLsLQPQLTQ	9606		BTO:0000671							12147288	YES		llicata	Ser-331 was found to be involved in pka-mediated phosphorylation.	0.1364	SIGNOR-90976
PRKACA	protein	P17612	UNIPROT	TENT2	protein	Q6PIY7	UNIPROT	down-regulates activity	phosphorylation	Ser116	LSGERRYsMPPLFHT	9606	BTO:0000007								31057087	YES		miannu	We found that Gld2 activity is regulated by site-specific phosphorylation in its disordered N-terminal domain. We identified two phosphorylation sites (S62, S110) where phosphomimetic substitutions increased Gld2 activity and one site (S116) that markedly reduced activity. Using mass spectrometry, we confirmed that HEK 293 cells readily phosphorylate the N-terminus of Gld2. We identified protein …	0.1364	SIGNOR-259402
PRKACA	protein	P17612	UNIPROT	TFAM	protein	Q00059	UNIPROT	up-regulates	phosphorylation	Ser55	SCPKKPVsSYLRFSK	9606									23201127	YES		llicata	Here, we demonstrate that tfam is phosphorylated within its hmg box 1 (hmg1) by camp-dependent protein kinase in mitochondria. Hmg1 phosphorylation impairs the ability of tfam to bind dna and to activate transcription.	0.1364	SIGNOR-199934
PRKACA	protein	P17612	UNIPROT	TFAP2A	protein	P05549	UNIPROT	up-regulates	phosphorylation	Ser239	AEVQRRLsPPECLNA	9606									10037142	YES		llicata	Recombinant ap-2 was phosphorylated in vitro by protein kinase a (pka) at ser239. Mutation of ser239 to ala abolished in vitro phosphorylation of ap-2 by pka, but not the dna binding activity of ap-2. Cotransfection studies showed that pka stimulated the effect of ap-2 on the apoe promoter, but not that of the s239a mutant.	0.1364	SIGNOR-64955
PRKACA	protein	P17612	UNIPROT	THOP1	protein	P52888	UNIPROT	up-regulates activity	phosphorylation	Ser643	KVGMDYRsCILRPGG	-1									10969067	YES		miannu	PKA phosphorylation is suggested to play a regulatory role in EP24.15 enzyme activity. Mutation analysis of each putative PKA site, in vitro phosphorylation, and phosphopeptide mapping indicated serine 644 as the phosphorylation site. The most dramatic change upon PKA phosphorylation was a substrate-specific, 7-fold increase in both K(m) and k(cat) for GnRH.	0.1364	SIGNOR-250060
PRKACA	protein	P17612	UNIPROT	TH	protein	P07101	UNIPROT	up-regulates activity	phosphorylation	Ser40	GQGAPGPsLTGSPWP	-1									11359875	YES		miannu	HTH1 was phosphorylated at Ser40 by PKA. Tyrosine hydroxylase (TH) has been reported to require binding of 14-3-3 proteins for optimal activation by phosphorylation. phosphorylationof hTH1‚4 at Ser40, to a stoichiometry of up to 1.0 molphosphate per mol TH subunit, dramatically increases their binding to 14-3-3 proteins.	0.1364	SIGNOR-250061
PRKACA	protein	P17612	UNIPROT	TAL1	protein	P17542	UNIPROT	down-regulates	phosphorylation	Ser122	DGRMVQLsPPALAAP	9606									22310283	YES		gcesareni	Thus, our data revealed a novel interplay between pka phosphorylation and tal1-mediated epigenetic regulation that regulates hematopoietic transcription and differentiation programs during hematopoiesis and leukemogenesis.		SIGNOR-195987
PRKACA	protein	P17612	UNIPROT	TPH1	protein	P17752	UNIPROT	up-regulates activity	phosphorylation	Ser58	RKSKRRNsEFEIFVD	-1									9109552	YES		miannu	The activation of tryptophan hydroxylase by protein kinase A is mediated by the phosphorylation of serine-58 within the regulatory domain of the enzyme.	0.1364	SIGNOR-250062
PRKACA	protein	P17612	UNIPROT	TPH2	protein	Q8IWU9	UNIPROT	up-regulates	phosphorylation	Ser19	YWARRGFsLDSAVPE	9606		BTO:0000142							18339632	YES		llicata	We also demonstrate that phosphorylation of serine 19, a protein kinase a consensus site located in this n-terminal domain, results in increased tph2 stability and consequent increases in enzyme output in cell culture systems	0.1364	SIGNOR-178018
PRKACA	protein	P17612	UNIPROT	UBE3A	protein	Q05086	UNIPROT	down-regulates activity	phosphorylation	Thr508	MYSERRItVLYSLVQ	10090		BTO:0000142							26255772	YES		gcesareni	These data suggest that PKA phosphorylation at T485 inhibits UBE3A ubiquitin ligase activity in cells.	0.1364	SIGNOR-236899
PRKACA	protein	P17612	UNIPROT	VASP	protein	P50552	UNIPROT	unknown	phosphorylation	Ser157	EHIERRVsNAGGPPA	9606									16197368	YES		llicata	We show that, in human platelets, vasp is phosphorylated by pkc on ser157, but not ser239, in response to phorbol ester stimulation, in a manner blocked by the pkc inhibitor bim i (bisindolylmaleimide i).	0.3743	SIGNOR-140841
PRKACA	protein	P17612	UNIPROT	VASP	protein	P50552	UNIPROT	unknown	phosphorylation	Thr278	LARRRKAtQVGEKTP	-1									8182057	YES		miannu	The vasodilator-stimulated phosphoprotein (VASP) is a major substrate for cAMP-dependent- (cAK) and cGMP-dependent protein kinase (cGK) in human platelets and other cardiovascular cells.‚ three VASP phosphorylation sites are phosphorylated by cAK and cGK. Thr, Ser I, and Ser 2 correspond to Thr278, Ser157, Ser239 of the VASP protein, respectively	0.3743	SIGNOR-250065
PRKACA	protein	P17612	UNIPROT	VIM	protein	P08670	UNIPROT	down-regulates activity	phosphorylation	Ser25	PGTASRPsSSRSYVT	-1									2500966	YES		miannu	Ser-46 was phosphorylated preferentially by cAMP-dependent protein kinase. Both kinases reacted with Ser-6, Ser-24, Ser-38, Ser-50, and Ser-65. Domain- and sequence-specific phosphorylation of vimentin induces disassembly of the filament structure.	0.1364	SIGNOR-250066
PRKACA	protein	P17612	UNIPROT	VIM	protein	P08670	UNIPROT	down-regulates activity	phosphorylation	Ser47	LGSALRPsTSRSLYA	-1									2500966	YES		miannu	Ser-46 was phosphorylated preferentially by cAMP-dependent protein kinase. Both kinases reacted with Ser-6, Ser-24, Ser-38, Ser-50, and Ser-65. Domain- and sequence-specific phosphorylation of vimentin induces disassembly of the filament structure.	0.1364	SIGNOR-250070
PRKACA	protein	P17612	UNIPROT	VIM	protein	P08670	UNIPROT	down-regulates activity	phosphorylation	Ser51	LRPSTSRsLYASSPG	-1									2500966	YES		miannu	Ser-46 was phosphorylated preferentially by cAMP-dependent protein kinase. Both kinases reacted with Ser-6, Ser-24, Ser-38, Ser-50, and Ser-65. Domain- and sequence-specific phosphorylation of vimentin induces disassembly of the filament structure.	0.1364	SIGNOR-250069
PRKACA	protein	P17612	UNIPROT	VIM	protein	P08670	UNIPROT	down-regulates activity	phosphorylation	Ser66	GVYATRSsAVRLRSS	-1									2500966	YES		miannu	Ser-46 was phosphorylated preferentially by cAMP-dependent protein kinase. Both kinases reacted with Ser-6, Ser-24, Ser-38, Ser-50, and Ser-65. Domain- and sequence-specific phosphorylation of vimentin induces disassembly of the filament structure.	0.1364	SIGNOR-250068
PRKACA	protein	P17612	UNIPROT	VIM	protein	P08670	UNIPROT	down-regulates activity	phosphorylation	Ser7	sSSSYRRM	-1									2500966	YES		miannu	Ser-46 was phosphorylated preferentially by cAMP-dependent protein kinase. Both kinases reacted with Ser-6, Ser-24, Ser-38, Ser-50, and Ser-65. Domain- and sequence-specific phosphorylation of vimentin induces disassembly of the filament structure.	0.1364	SIGNOR-250071
PRKACA	protein	P17612	UNIPROT	VTN	protein	P04004	UNIPROT	unknown	phosphorylation	Ser397	NQNSRRPsRATWLSL	-1									1706595	YES		miannu	Phosphorylation of vitronectin by protein kinase A is stoichiometric (approx. 1 mol/mol), that it is targeted to one site (Ser-378) at the C-terminal edge of the heparin-binding domain. gh the role of phosphorylation by PKA remains to be established, the identification of Ser-378 as the sole site for PKA action, and the proximity of the phosphorylation site to the point of cleavage that converts …	0.1364	SIGNOR-250072
PRKACA	protein	P17612	UNIPROT	WT1	protein	P19544	UNIPROT	down-regulates	phosphorylation	Ser365	KDCERRFsRSDQLKR	9606									9366517	YES		llicata	Pka phosphorylated wt1 at ser-365 and ser-393 in vitro, as well as at additional sites, and this phosphorylation abolished the dna-binding activity of wt1 in vitro. Using wt1 mutants in which ser-365 and ser-393 were mutated to ala individually and in combination, we showed that phosphorylation of these sites was critical for inhibition of dna binding in vivo.	0.1364	SIGNOR-53172
PRKACA	protein	P17612	UNIPROT	WT1	protein	P19544	UNIPROT	down-regulates	phosphorylation	Ser393	KTCQRKFsRSDHLKT	9606									9366517	YES		llicata	Pka phosphorylated wt1 at ser-365 and ser-393 in vitro, as well as at additional sites, and this phosphorylation abolished the dna-binding activity of wt1 in vitro. Using wt1 mutants in which ser-365 and ser-393 were mutated to ala individually and in combination, we showed that phosphorylation of these sites was critical for inhibition of dna binding in vivo.	0.1364	SIGNOR-53176
PRKACB	protein	P22694	UNIPROT	BAD	protein	Q92934	UNIPROT	down-regulates	phosphorylation	Ser118	GRELRRMsDEFVDSF	9606									10949026	YES		gcesareni	Ser-155 is the major phosphoacceptor site for pka on bad, but that pka also phosphorylates ser-112 and ser-136.	0.1364	SIGNOR-81141
PRKACB	protein	P22694	UNIPROT	BAD	protein	Q92934	UNIPROT	down-regulates	phosphorylation	Ser75	EIRSRHSsYPAGTED	9606									10949026	YES		gcesareni	Ser-155 is the major phosphoacceptor site for pka on bad, but that pka also phosphorylates ser-112 and ser-136.	0.1364	SIGNOR-81145
PRKACB	protein	P22694	UNIPROT	BAD	protein	Q92934	UNIPROT	down-regulates	phosphorylation	Ser99	PFRGRSRsAPPNLWA	9606									10949026	YES		gcesareni	Ser-155 is the major phosphoacceptor site for pka on bad, but that pka also phosphorylates ser-112 and ser-136.	0.1364	SIGNOR-81149
PRKACB	protein	P22694	UNIPROT	MYBPC3	protein	Q14896	UNIPROT	up-regulates	phosphorylation	Ser275	LSAFRRTsLAGGGRR	9606		BTO:0000887							20151718	YES		miannu	Phosphorylation of cmybp-c by pka speeds actomyosin interactions and contributes to increased cardiac contractility following _-adrenergic stimulation.7, 8 phosphorylation by pka is essential for proper cardiac function /for the human isoform, three pka sites were previously identified (ser275, ser284, and ser304) /our results indicate that pka phosphorylates up to four sites in both the murine a…	0.1364	SIGNOR-163768
PRKACB	protein	P22694	UNIPROT	MYBPC3	protein	Q14896	UNIPROT	up-regulates	phosphorylation	Ser284	AGGGRRIsDSHEDTG	9606		BTO:0000887							20151718	YES		miannu	Phosphorylation of cmybp-c by pka speeds actomyosin interactions and contributes to increased cardiac contractility following _-adrenergic stimulation.7, 8 phosphorylation by pka is essential for proper cardiac function /for the human isoform, three pka sites were previously identified (ser275, ser284, and ser304) /our results indicate that pka phosphorylates up to four sites in both the murine a…	0.1364	SIGNOR-163772
PRKACB	protein	P22694	UNIPROT	MYBPC3	protein	Q14896	UNIPROT	up-regulates	phosphorylation	Ser304	SLLKKRDsFRTPRDS	9606		BTO:0000887							20151718	YES		miannu	Phosphorylation of cmybp-c by pka speeds actomyosin interactions and contributes to increased cardiac contractility following _-adrenergic stimulation.7, 8 phosphorylation by pka is essential for proper cardiac function /for the human isoform, three pka sites were previously identified (ser275, ser284, and ser304) /our results indicate that pka phosphorylates up to four sites in both the murine a…	0.1364	SIGNOR-163776
PRKACB	protein	P22694	UNIPROT	MYBPC3	protein	Q14896	UNIPROT	up-regulates	phosphorylation	Ser311	SFRTPRDsKLEAPAE	9606		BTO:0000887							20151718	YES		miannu	Phosphorylation of cmybp-c by pka speeds actomyosin interactions and contributes to increased cardiac contractility following _-adrenergic stimulation./Phosphorylation by pka is essential for proper cardiac function /for the human isoform, three pka sites were previously identified (ser275, ser284, and ser304) /our results indicate that pka phosphorylates up to four sites in both the murine and h…	0.1364	SIGNOR-163780
PRKACB	protein	P22694	UNIPROT	NGFR	protein	P08138	UNIPROT	up-regulates	phosphorylation	Ser303	PEGEKLHsDSGISVD	9606	BTO:0000938								12682012	YES		llicata	Pka phosphorylates the p75 receptor and regulates its localization to lipid rafts. activation of camp?PKA Is required for translocation of p75ntr to lipid rafts, and for biochemical and biological activities of p75ntr, such as inactivation of rho and the neurite outgrowth.	0.1364	SIGNOR-99755
PRKACB	protein	P22694	UNIPROT	TENT2	protein	Q6PIY7	UNIPROT	down-regulates activity	phosphorylation	Ser116	LSGERRYsMPPLFHT	9606	BTO:0000007								31057087	YES		miannu	We found that Gld2 activity is regulated by site-specific phosphorylation in its disordered N-terminal domain. We identified two phosphorylation sites (S62, S110) where phosphomimetic substitutions increased Gld2 activity and one site (S116) that markedly reduced activity. Using mass spectrometry, we confirmed that HEK 293 cells readily phosphorylate the N-terminus of Gld2. We identified protein …	0.1364	SIGNOR-259403
PRKACG	protein	P22612	UNIPROT	BAD	protein	Q92934	UNIPROT	down-regulates activity	phosphorylation	Ser99	PFRGRSRsAPPNLWA	-1									10949026	YES		gcesareni	Survival factors, acting through kinases such as Akt and PKA, induce endogenous BAD phosphorylation at two evolutionarily conserved sites, Ser-112 and Ser-136, which leads to the translocation of BAD from the mitochondria to the cytoplasm and the inhibition of BAD-dependent death	0.1983	SIGNOR-67400
PRKACG	protein	P22612	UNIPROT	BAD	protein	Q92934	UNIPROT	down-regulates	phosphorylation	Ser118	GRELRRMsDEFVDSF	9606									10230396	YES		gcesareni	Ser-155 is the major phosphoacceptor site for pka on bad, but that pka also phosphorylates ser-112 and ser-136. Phosphorylated bad appears to be the inactive moiety. These results implicate pkac as the candidate kinase for s112 phosphorylation in vivo.	0.1983	SIGNOR-67392
PRKACG	protein	P22612	UNIPROT	BAD	protein	Q92934	UNIPROT	down-regulates	phosphorylation	Ser118	GRELRRMsDEFVDSF	9606									10949026	YES		gcesareni	Ser-155 is the major phosphoacceptor site for pka on bad, but that pka also phosphorylates ser-112 and ser-136. Phosphorylated bad appears to be the inactive moiety. These results implicate pkac as the candidate kinase for s112 phosphorylation in vivo.	0.1983	SIGNOR-81153
PRKACG	protein	P22612	UNIPROT	BAD	protein	Q92934	UNIPROT	down-regulates	phosphorylation	Ser75	EIRSRHSsYPAGTED	9606									10230396	YES		gcesareni	Ser-155 is the major phosphoacceptor site for pka on bad, but that pka also phosphorylates ser-112 and ser-136. Phosphorylated bad appears to be the inactive moiety. These results implicate pkac as the candidate kinase for s112 phosphorylation in vivo.	0.1983	SIGNOR-67396
PRKACG	protein	P22612	UNIPROT	BAD	protein	Q92934	UNIPROT	down-regulates	phosphorylation	Ser75	EIRSRHSsYPAGTED	9606									10949026	YES		gcesareni	Ser-155 is the major phosphoacceptor site for pka on bad, but that pka also phosphorylates ser-112 and ser-136. Phosphorylated bad appears to be the inactive moiety. These results implicate pkac as the candidate kinase for s112 phosphorylation in vivo.	0.1983	SIGNOR-81157
PRKACG	protein	P22612	UNIPROT	BAD	protein	Q92934	UNIPROT	down-regulates	phosphorylation	Ser99	PFRGRSRsAPPNLWA	9606									10949026	YES		gcesareni	Ser-155 is the major phosphoacceptor site for pka on bad, but that pka also phosphorylates ser-112 and ser-136. Phosphorylated bad appears to be the inactive moiety. These results implicate pkac as the candidate kinase for s112 phosphorylation in vivo.	0.1983	SIGNOR-81161
PRKACG	protein	P22612	UNIPROT	MYBPC3	protein	Q14896	UNIPROT	up-regulates	phosphorylation	Ser275	LSAFRRTsLAGGGRR	9606		BTO:0000887							20151718	YES		miannu	Phosphorylation of cmybp-c by pka speeds actomyosin interactions and contributes to increased cardiac contractility following _-adrenergic stimulation.7, 8 phosphorylation by pka is essential for proper cardiac function /for the human isoform, three pka sites were previously identified (ser275, ser284, and ser304) /our results indicate that pka phosphorylates up to four sites in both the murine a…	0.1364	SIGNOR-163784
PRKACG	protein	P22612	UNIPROT	MYBPC3	protein	Q14896	UNIPROT	up-regulates	phosphorylation	Ser284	AGGGRRIsDSHEDTG	9606		BTO:0000887							20151718	YES		miannu	Phosphorylation of cmybp-c by pka speeds actomyosin interactions and contributes to increased cardiac contractility following _-adrenergic stimulation.7, 8 phosphorylation by pka is essential for proper cardiac function /for the human isoform, three pka sites were previously identified (ser275, ser284, and ser304) /our results indicate that pka phosphorylates up to four sites in both the murine a…	0.1364	SIGNOR-163788
PRKACG	protein	P22612	UNIPROT	MYBPC3	protein	Q14896	UNIPROT	up-regulates	phosphorylation	Ser304	SLLKKRDsFRTPRDS	9606		BTO:0000887							20151718	YES		miannu	Phosphorylation of cmybp-c by pka speeds actomyosin interactions and contributes to increased cardiac contractility following _-adrenergic stimulation.7, 8 phosphorylation by pka is essential for proper cardiac function /for the human isoform, three pka sites were previously identified (ser275, ser284, and ser304) /our results indicate that pka phosphorylates up to four sites in both the murine a…	0.1364	SIGNOR-163792
PRKACG	protein	P22612	UNIPROT	MYBPC3	protein	Q14896	UNIPROT	up-regulates	phosphorylation	Ser311	SFRTPRDsKLEAPAE	9606		BTO:0000887							20151718	YES		miannu	Phosphorylation of cmybp-c by pka speeds actomyosin interactions and contributes to increased cardiac contractility following _-adrenergic stimulation.7, 8 phosphorylation by pka is essential for proper cardiac function /for the human isoform, three pka sites were previously identified (ser275, ser284, and ser304) /our results indicate that pka phosphorylates up to four sites in both the murine a…	0.1364	SIGNOR-163796
PRKACG	protein	P22612	UNIPROT	NOS3	protein	P29474	UNIPROT	up-regulates	phosphorylation	Ser1177	TSRIRTQsFSLQERQ	9606									11729179	YES		gcesareni	Recently many investigators have shown that protein phosphorylation of enos by several serine/threonine kinases is a critical control step for no production by endothelial cells. Phosphorylation by amp kinase, akt (or protein kinase b), or protein kinase a on serine 1179 (bovine) or serine 1177 (human) of enos leads to enhanced activity of the enzyme and, thus, augmented production of no.	0.1364	SIGNOR-112375
PRKACG	protein	P22612	UNIPROT	TENT2	protein	Q6PIY7	UNIPROT	down-regulates activity	phosphorylation	Ser116	LSGERRYsMPPLFHT	9606	BTO:0000007								31057087	YES		miannu	We found that Gld2 activity is regulated by site-specific phosphorylation in its disordered N-terminal domain. We identified two phosphorylation sites (S62, S110) where phosphomimetic substitutions increased Gld2 activity and one site (S116) that markedly reduced activity. Using mass spectrometry, we confirmed that HEK 293 cells readily phosphorylate the N-terminus of Gld2. We identified protein …	0.1364	SIGNOR-259404
PRKAG1	protein	P54619	UNIPROT	AMPK	complex	SIGNOR-C15	SIGNOR	form complex	binding			9606	BTO:0000443	BTO:0001103;BTO:0000142;BTO:0000562;BTO:0000759							16054041	YES		lperfetto	Gamma non-catalytic subunit mediates binding to amp, adp and atp, leading to activate or inhibit ampk: amp-binding results in allosteric activation of alpha catalytic subunit (prkaa1 or prkaa2) both by inducing phosphorylation and preventing dephosphorylation of catalytic subunits.	0.1364	SIGNOR-139170
PRKAG1	protein	P54619	UNIPROT	PRKAA2	protein	P54646	UNIPROT	up-regulates	binding			9606									16054041	YES		gcesareni	Gamma non-catalytic subunit mediates binding to amp, adp and atp, leading to activate or inhibit ampk: amp-binding results in allosteric activation of alpha catalytic subunit (prkaa1 or prkaa2) both by inducing phosphorylation and preventing dephosphorylation of catalytic subunits.	0.4654	SIGNOR-139173
PRKAG2	protein	Q9UGJ0	UNIPROT	AMPK	complex	SIGNOR-C15	SIGNOR	form complex	binding			9606									16054041	YES		gcesareni	Gamma non-catalytic subunit mediates binding to amp, adp and atp, leading to activate or inhibit ampk: amp-binding results in allosteric activation of alpha catalytic subunit (prkaa1 or prkaa2) both by inducing phosphorylation and preventing dephosphorylation of catalytic subunits.	0.1364	SIGNOR-139176
PRKAG3	protein	Q9UGI9	UNIPROT	AMPK	complex	SIGNOR-C15	SIGNOR	form complex	binding			9606									16054041	YES		gcesareni	Gamma non-catalytic subunit mediates binding to amp, adp and atp, leading to activate or inhibit ampk: amp-binding results in allosteric activation of alpha catalytic subunit (prkaa1 or prkaa2) both by inducing phosphorylation and preventing dephosphorylation of catalytic subunits.	0.1364	SIGNOR-139179
PRKAR1A	protein	P10644	UNIPROT	PRKACA	protein	P17612	UNIPROT	down-regulates activity	binding			9606									26687711	YES			Inactive PKA exists as a holoenzyme, comprised of two regulatory (R) subunits and two catalytic subunits . In the presence of cAMP, the holoenzyme becomes active by binding two cAMP molecules cooperatively to each R subunit, resulting in a conformational change in the R subunits, thus releasing the two C subunits to phosphorylate downstream targets	0.1364	SIGNOR-258751
PRKAR1A	protein	P10644	UNIPROT	PRKACB	protein	P22694	UNIPROT	down-regulates activity	binding			9606									26687711	YES			Inactive PKA exists as a holoenzyme, comprised of two regulatory (R) subunits and two catalytic subunits . In the presence of cAMP, the holoenzyme becomes active by binding two cAMP molecules cooperatively to each R subunit, resulting in a conformational change in the R subunits, thus releasing the two C subunits to phosphorylate downstream targets	0.1364	SIGNOR-258755
PRKAR1B	protein	P31321	UNIPROT	PRKACA	protein	P17612	UNIPROT	down-regulates activity	binding			9606									26687711	YES			Inactive PKA exists as a holoenzyme, comprised of two regulatory (R) subunits and two catalytic subunits . In the presence of cAMP, the holoenzyme becomes active by binding two cAMP molecules cooperatively to each R subunit, resulting in a conformational change in the R subunits, thus releasing the two C subunits to phosphorylate downstream targets	0.1364	SIGNOR-258753
PRKAR1B	protein	P31321	UNIPROT	PRKACB	protein	P22694	UNIPROT	down-regulates activity	binding			9606									26687711	YES			Inactive PKA exists as a holoenzyme, comprised of two regulatory (R) subunits and two catalytic subunits . In the presence of cAMP, the holoenzyme becomes active by binding two cAMP molecules cooperatively to each R subunit, resulting in a conformational change in the R subunits, thus releasing the two C subunits to phosphorylate downstream targets	0.1364	SIGNOR-258756
PRKAR2A	protein	P13861	UNIPROT	PRKACA	protein	P17612	UNIPROT	down-regulates activity	binding			9606									26687711	YES			Inactive PKA exists as a holoenzyme, comprised of two regulatory (R) subunits and two catalytic subunits . In the presence of cAMP, the holoenzyme becomes active by binding two cAMP molecules cooperatively to each R subunit, resulting in a conformational change in the R subunits, thus releasing the two C subunits to phosphorylate downstream targets	0.1364	SIGNOR-258752
PRKAR2A	protein	P13861	UNIPROT	PRKACB	protein	P22694	UNIPROT	down-regulates activity	binding			9606									26687711	YES			Inactive PKA exists as a holoenzyme, comprised of two regulatory (R) subunits and two catalytic subunits . In the presence of cAMP, the holoenzyme becomes active by binding two cAMP molecules cooperatively to each R subunit, resulting in a conformational change in the R subunits, thus releasing the two C subunits to phosphorylate downstream targets	0.1364	SIGNOR-258757
PRKAR2B	protein	P31323	UNIPROT	PRKACB	protein	P22694	UNIPROT	down-regulates activity	binding			9606									26687711	YES			Inactive PKA exists as a holoenzyme, comprised of two regulatory (R) subunits and two catalytic subunits . In the presence of cAMP, the holoenzyme becomes active by binding two cAMP molecules cooperatively to each R subunit, resulting in a conformational change in the R subunits, thus releasing the two C subunits to phosphorylate downstream targets	0.1364	SIGNOR-258758
PRKCA	protein	P17252	UNIPROT	ADAP1	protein	O75689	UNIPROT	unknown	phosphorylation	Ser87	AARARFEsKVPSFYY	-1									12893243	YES		lperfetto	The sites of phosphorylation by PKCalpha on centaurin-alpha1 were identified as S87 (peptide ARFEK) and T276 (peptide WFMDDRR) ( Fig. 5).	0.2753	SIGNOR-249223
PRKCA	protein	P17252	UNIPROT	ADAP1	protein	O75689	UNIPROT	unknown	phosphorylation	Thr276	GFRKRWFtMDDRRLM	-1									12893243	YES		lperfetto	The sites of phosphorylation by PKCalpha on centaurin-alpha1 were identified as S87 (peptide ARFEK) and T276 (peptide WFMDDRR) ( Fig. 5).	0.2753	SIGNOR-249225
PRKCA	protein	P17252	UNIPROT	ADD1	protein	P35611	UNIPROT	up-regulates	phosphorylation	Ser726	KKKFRTPsFLKKSKK	9606									8810272	YES		gcesareni	These data demonstrate that adducin is a significant in vivo substrate for pkc or other pma-activated kinases in a variety of cells, and that phosphorylation of adducin occurs in dendritic spines that are believed to respond to external signals by changes in morphology and reorganization of cytoskeletal structures. Ser-726 and ser-713 in the c-terminal marcks-related domains of alpha- and beta-ad…	0.1983	SIGNOR-43744
PRKCA	protein	P17252	UNIPROT	ADD1	protein	P35611	UNIPROT	up-regulates	phosphorylation	Ser726	KKKFRTPsFLKKSKK	9606	BTO:0000938	BTO:0000671							9679146	YES		gcesareni	These data demonstrate that adducin is a significant in vivo substrate for pkc or other pma-activated kinases in a variety of cells, and that phosphorylation of adducin occurs in dendritic spines that are believed to respond to external signals by changes in morphology and reorganization of cytoskeletal structures. Ser-726 and ser-713 in the c-terminal marcks-related domains of alpha- and beta-ad…	0.1983	SIGNOR-59229
PRKCA	protein	P17252	UNIPROT	ADD2	protein	P35612	UNIPROT	down-regulates	phosphorylation	Ser713	KKKFRTPsFLKKSKK	9606									16116087	YES		gcesareni	We now demonstrate that ptn stimulates the phosphorylation of serines 713 and 726 in the myristoylated alanine-rich protein kinase (pk) c substrate domain of beta-adducin through activation of either pkc alpha or beta.	0.1983	SIGNOR-139870
PRKCA	protein	P17252	UNIPROT	ADD2	protein	P35612	UNIPROT	down-regulates	phosphorylation	Ser713	KKKFRTPsFLKKSKK	9606	BTO:0000938	BTO:0000671							9679146	YES		gcesareni	Pkc phosphorylation of native and recombinant adducin inhibited actin capping measured using pyrene-actin polymerization and abolished activity of adducin in recruiting spectrin to ends and sides of actin filaments	0.1983	SIGNOR-59299
PRKCA	protein	P17252	UNIPROT	ADD3	protein	Q9UEY8	UNIPROT	down-regulates quantity by destabilization	phosphorylation	Ser693	KKKFRTPsFLKKNKK	-1									11895774	YES		lperfetto	Results of in vitro experiments with recombinant alpha adducin demonstrated that PKC-phosphorylated adducin was proteolyzed by calpain more quickly than unphosphorylated adducin. | Phosphorylation of adducin by PKC may be a common mechanism for regulating adducin proteolysis by several proteases. | The antibody used in panel B is specific for the PKC-phosphorylated form of adducin. This antibody …	0.1364	SIGNOR-249143
PRKCA	protein	P17252	UNIPROT	ADRA1B	protein	P35368	UNIPROT	down-regulates activity	phosphorylation	Ser396	RPWTRGGsLERSQSR	9534	BTO:0000298								9353340	YES		lperfetto	Phorbol ester-induced phosphorylation of the Ser394 and Ser400 as well as GRK2-mediated phosphorylation of the Ser404, Ser408, and Ser410, resulted in the desensitization of alpha1BAR-mediated inositol phosphate response.	0.1364	SIGNOR-248985
PRKCA	protein	P17252	UNIPROT	ADRA1B	protein	P35368	UNIPROT	down-regulates activity	phosphorylation	Ser402	GSLERSQsRKDSLDD	9534	BTO:0000298								9353340	YES		lperfetto	Phorbol ester-induced phosphorylation of the Ser394 and Ser400 as well as GRK2-mediated phosphorylation of the Ser404, Ser408, and Ser410, resulted in the desensitization of alpha1BAR-mediated inositol phosphate response.	0.1364	SIGNOR-248986
PRKCA	protein	P17252	UNIPROT	ADRA1B	protein	P35368	UNIPROT	down-regulates activity	phosphorylation	Ser406	RSQSRKDsLDDSGSC	9534	BTO:0000298								9353340	YES		lperfetto	Phorbol ester-induced phosphorylation of the Ser394 and Ser400 as well as GRK2-mediated phosphorylation of the Ser404, Ser408, and Ser410, resulted in the desensitization of alpha1BAR-mediated inositol phosphate response.	0.1364	SIGNOR-248987
PRKCA	protein	P17252	UNIPROT	ADRA1B	protein	P35368	UNIPROT	down-regulates activity	phosphorylation	Ser410	RKDSLDDsGSCLSGS	9534	BTO:0000298								9353340	YES		lperfetto	Phorbol ester-induced phosphorylation of the Ser394 and Ser400 as well as GRK2-mediated phosphorylation of the Ser404, Ser408, and Ser410, resulted in the desensitization of alpha1BAR-mediated inositol phosphate response.	0.1364	SIGNOR-248988
PRKCA	protein	P17252	UNIPROT	ADRA1B	protein	P35368	UNIPROT	down-regulates activity	phosphorylation	Ser412	DSLDDSGsCLSGSQR	9534	BTO:0000298								9353340	YES		lperfetto	Phorbol ester-induced phosphorylation of the Ser394 and Ser400 as well as GRK2-mediated phosphorylation of the Ser404, Ser408, and Ser410, resulted in the desensitization of alpha1BAR-mediated inositol phosphate response.	0.1364	SIGNOR-248989
PRKAR2B	protein	P31323	UNIPROT	PRKAR2B	protein	P31323	UNIPROT	up-regulates activity	phosphorylation	Ser114	NRFTRRAsVCAEAYN	10090									15822905	YES		miannu	Ser114 (the autophosphorylation site) of human RII beta. Point mutation of the autophosphorylation site or in the nuclear location signal causes protein kinase A RII beta regulatory subunit to lose its ability to revert transformed fibroblasts.		SIGNOR-250076
PRKCA	protein	P17252	UNIPROT	ANXA1	protein	P04083	UNIPROT	up-regulates	phosphorylation	Ser27	EYVQTVKsSKGGPGS	9606									24103589	YES		lperfetto	The authors identified several phosphorylated residues by a combination of peptide mapping and sequence analysis and showed that recombinant pp60c-src phosphorylates annexin a1 near its amino terminus, at tyrosine 21 (tyr21). Also polyoma virus middle t/pp60c-src complex, recombinant pp50v-abl, and the egf receptor/kinase phosphorylated the same tyrosine residue. It was also shown that serine 27 …	0.1364	SIGNOR-202780
PRKCA	protein	P17252	UNIPROT	APLP2	protein	Q06481	UNIPROT	unknown	phosphorylation	Thr723	LRKRQYGtISHGIVE	-1									9109675	YES		lperfetto	We report here that a cytoplasmic domain peptide from APLP1 is phosphorylated in vitro by protein kinase C and that a cytoplasmic domain peptide from APLP2 is phosphorylated in vitro by protein kinase C and cdc2 kinase.	0.1364	SIGNOR-248970
PRKCA	protein	P17252	UNIPROT	Apoptosis	phenotype	SIGNOR-PH2	SIGNOR	down-regulates				9606	BTO:0000599								15730925	NO		irozzo	PKC-alpha asODN (antisense oligonucleotides) could inhibit the growth and proliferation of HepG2 and induce its apoptosis by blocking the cell signal transduction related to PKC-alpha in vitro, and may be potentially used in the prevention and management of recurrent and metastatic HCC.	0.3717	SIGNOR-256267
PRKCA	protein	P17252	UNIPROT	AQP1	protein	P29972	UNIPROT	up-regulates	phosphorylation	Thr157	VLCVLATtDRRRRDL	9606		BTO:0000671							17522053	YES		llicata	Activation of protein kinase c (pkc) by 1-oleoyl-2-acetyl-sn-glycerol (oag) induced a marked increase of aqp1-dependent water permeability. This regulation was abolished in mutated aqp1 channels lacking both consensus pkc phosphorylation sites thr(157) and thr(239) (termed aqp1 deltapkc).	0.1364	SIGNOR-155102
PRKCA	protein	P17252	UNIPROT	AQP1	protein	P29972	UNIPROT	up-regulates	phosphorylation	Thr239	APRSSDLtDRVKVWT	9606		BTO:0000671							17522053	YES		llicata	Activation of protein kinase c (pkc) by 1-oleoyl-2-acetyl-sn-glycerol (oag) induced a marked increase of aqp1-dependent water permeability. This regulation was abolished in mutated aqp1 channels lacking both consensus pkc phosphorylation sites thr(157) and thr(239) (termed aqp1 deltapkc).	0.1364	SIGNOR-155106
PRKCA	protein	P17252	UNIPROT	BCL2	protein	P10415	UNIPROT	up-regulates	phosphorylation	Ser70	RDPVARTsPLQTPAA	9606	BTO:0001271								9738012	YES		gcesareni	Purified pkca can efficiently and directly phosphorylate bcl2 at serine 70	0.2753	SIGNOR-60120
PRKCA	protein	P17252	UNIPROT	CALD1	protein	Q05682	UNIPROT	down-regulates	phosphorylation	Ser643	CFTPKGSsLKIEERA	9606		BTO:0000887;BTO:0001260							8182108	YES		gcesareni	Phosphorylation of both intact caldesmon and of its c-terminal fragment (658c), containing residues 658-756, significantly decreased their ability to inhibit acto-heavy meromyosin atpase.	0.1364	SIGNOR-36788
PRKCA	protein	P17252	UNIPROT	CALD1	protein	Q05682	UNIPROT	down-regulates	phosphorylation	Ser656	RAEFLNKsVQKSSGV	9606		BTO:0000887;BTO:0001260							8182108	YES		gcesareni	Phosphorylation of both intact caldesmon and of its c-terminal fragment (658c), containing residues 658-756, significantly decreased their ability to inhibit acto-heavy meromyosin atpase.	0.1364	SIGNOR-36792
PRKCA	protein	P17252	UNIPROT	CALD1	protein	Q05682	UNIPROT	down-regulates	phosphorylation	Ser677	AIVSKIDsRLEQYTS	9606		BTO:0000887;BTO:0001260							8182108	YES		gcesareni	Phosphorylation of both intact caldesmon and of its c-terminal fragment (658c), containing residues 658-756, significantly decreased their ability to inhibit acto-heavy meromyosin atpase.	0.1364	SIGNOR-36796
PRKCA	protein	P17252	UNIPROT	CASR	protein	P41180	UNIPROT	down-regulates	phosphorylation	Thr888	FKVAARAtLRRSNVS	9606									21135065	YES		llicata	Casr(t888) is a protein kinase c (pkc) phosphorylation site in the receptor's intracellular domain that has previously been identified as a critical negative regulator of casr downstream signaling in vitro, thus, casr(t888) represents a functionally important, inhibitory phosphorylation site that contributes to the control of pth secretion.	0.1364	SIGNOR-170334
PRKCA	protein	P17252	UNIPROT	CBL	protein	P22681	UNIPROT	down-regulates quantity	phosphorylation	Ser619	RELTNRHsLPFSLPS	9606	BTO:0000782								11024037	YES		lperfetto	However, under normal conditions, PKC activation resulting from CD43 engagement was required to activate the MAPK pathway, suggesting that phosphorylation of Cbl on serine residues by PKC and its association with 14-3-3 molecules may play a role in preventing the Cbl inhibitory effect on the Ras-MAPK pathway.	0.1364	SIGNOR-249054
PRKCA	protein	P17252	UNIPROT	CBL	protein	P22681	UNIPROT	down-regulates quantity	phosphorylation	Ser623	NRHSLPFsLPSQMEP	9606	BTO:0000782								11024037	YES		lperfetto	However, under normal conditions, PKC activation resulting from CD43 engagement was required to activate the MAPK pathway, suggesting that phosphorylation of Cbl on serine residues by PKC and its association with 14-3-3 molecules may play a role in preventing the Cbl inhibitory effect on the Ras-MAPK pathway.	0.1364	SIGNOR-249055
PRKCA	protein	P17252	UNIPROT	CBL	protein	P22681	UNIPROT	down-regulates quantity	phosphorylation	Ser639	PDVPRLGsTFSLDTS	9606	BTO:0000782								11024037	YES		lperfetto	However, under normal conditions, PKC activation resulting from CD43 engagement was required to activate the MAPK pathway, suggesting that phosphorylation of Cbl on serine residues by PKC and its association with 14-3-3 molecules may play a role in preventing the Cbl inhibitory effect on the Ras-MAPK pathway.	0.1364	SIGNOR-249056
PRKCA	protein	P17252	UNIPROT	CBL	protein	P22681	UNIPROT	down-regulates quantity	phosphorylation	Ser642	PRLGSTFsLDTSMSM	9606	BTO:0000782								11024037	YES		lperfetto	However, under normal conditions, PKC activation resulting from CD43 engagement was required to activate the MAPK pathway, suggesting that phosphorylation of Cbl on serine residues by PKC and its association with 14-3-3 molecules may play a role in preventing the Cbl inhibitory effect on the Ras-MAPK pathway.	0.1364	SIGNOR-249057
PRKCA	protein	P17252	UNIPROT	CD163	protein	Q86VB7	UNIPROT	unknown	phosphorylation	Ser1084	QRQRLAVsSRGENLV	9606	BTO:0000801								11298324	YES		lperfetto	Furthermore, we demonstrated that the cytoplasmic domains of CD163 variants are phosphorylated by PKC-alpha in vitro. Inhibition studies using specific kinase inhibitors reveal that both CKII and PKC are involved in the CD163 signaling mechanism resulting in the secretion of proinflammatory cytokines.	0.1364	SIGNOR-249082
PRKCA	protein	P17252	UNIPROT	CD5	protein	P06127	UNIPROT	unknown	phosphorylation	Thr434	MSFHRNHtATVRSHA	9606	BTO:0000661								11123317	YES		lperfetto	Here, we present a selective mutagenesis analysis of two conserved threonine residues (T410 and T412) located at the membrane-proximal cytoplasmic region of CD5. These residues are contained within consensus phosphorylation motifs for protein kinase C and are shown here to be critical for in vivo protein kinase C-mediated phosphorylation of CD5.	0.1364	SIGNOR-249070
PRKCA	protein	P17252	UNIPROT	CD5	protein	P06127	UNIPROT	unknown	phosphorylation	Thr436	FHRNHTAtVRSHAEN	9606	BTO:0000661								11123317	YES		lperfetto	Here, we present a selective mutagenesis analysis of two conserved threonine residues (T410 and T412) located at the membrane-proximal cytoplasmic region of CD5. These residues are contained within consensus phosphorylation motifs for protein kinase C and are shown here to be critical for in vivo protein kinase C-mediated phosphorylation of CD5.	0.1364	SIGNOR-249071
CCL2	protein	P13500	UNIPROT	CCR4	protein	P51679	UNIPROT	up-regulates activity	binding			9606									17160712	YES		gcesareni	CCR2 and CCR4 are two cell surface receptors that bind CCL2	0.1364	SIGNOR-237555
PRKCA	protein	P17252	UNIPROT	CDKN1A	protein	P38936	UNIPROT	up-regulates activity	phosphorylation	Ser153	SMTDFYHsKRRLIFS	9606									16055744	YES		lperfetto	Binding of calmodulin to the carboxy-terminal region of p21 induces nuclear accumulation via inhibition of protein kinase c-mediated phosphorylation of ser153| When phosphorylated at Ser153, p21 is located at the cytoplasm and disrupts stress fibers.		SIGNOR-139302
PRKCA	protein	P17252	UNIPROT	CD5	protein	P06127	UNIPROT	up-regulates	phosphorylation	Thr436	FHRNHTAtVRSHAEN	9606									11123317	YES		amattioni	Cd5 is a good pkc substrate. Phosphorylation of cd5 is necessary for cd5-mediated lipid second messenger generation.	0.1364	SIGNOR-85179
PRKCA	protein	P17252	UNIPROT	CDKN2D	protein	P55273	UNIPROT	up-regulates	phosphorylation	Ser76	VQDTSGTsPVHDAAR	9606									22558186	YES		lperfetto	Cdk2 and pka were found to participate in p19ink4d phosphorylation process and that they would mediate serine 76 and threonine 141 modifications respectively. Nuclear translocation of p19ink4d induced by dna damage was shown to be dependent on serine 76 phosphorylation.	0.1364	SIGNOR-197285
PRKCA	protein	P17252	UNIPROT	CDKN2D	protein	P55273	UNIPROT	up-regulates	phosphorylation	Thr141	RRDARGLtPLELALQ	9606									22558186	YES		lperfetto	Cdk2 and pka were found to participate in p19ink4d phosphorylation process and that they would mediate serine 76 and threonine 141 modifications respectively.we propose a sequential phosphorylation model for p19 in which modification at s76 would enable a second phosphorylation event at t141. The phosphorylation-induced structural changes could have functional implicancies for p19 in the dna dama…	0.1364	SIGNOR-197289
PRKCA	protein	P17252	UNIPROT	Cell_death	phenotype	SIGNOR-PH109	SIGNOR	down-regulates				9606	BTO:0000599								15730925	NO		irozzo	PKC-alpha asODN (antisense oligonucleotides) could inhibit the growth and proliferation of HepG2 and induce its apoptosis by blocking the cell signal transduction related to PKC-alpha in vitro, and may be potentially used in the prevention and management of recurrent and metastatic HCC.	0.1364	SIGNOR-256660
PRKCA	protein	P17252	UNIPROT	CFL1	protein	P23528	UNIPROT	down-regulates	phosphorylation	Ser23	NDMKVRKsSTPEEVK	9606	BTO:0001271								22855535	YES		lperfetto	Pkc_ phosphorylates cofilin at ser-23 and/or ser-24 during degranulationthese results indicate that a novel pkc_-mediated phosphorylation event regulates cofilin by inhibiting its ability to depolymerize f-actin and bind to 14-3-3_, thereby promoting f-actin polymerization	0.1364	SIGNOR-198478
PRKCA	protein	P17252	UNIPROT	CFL1	protein	P23528	UNIPROT	down-regulates	phosphorylation	Ser24	DMKVRKSsTPEEVKK	9606	BTO:0001271								22855535	YES		lperfetto	Pkc_ phosphorylates cofilin at ser-23 and/or ser-24 during degranulationthese results indicate that a novel pkc_-mediated phosphorylation event regulates cofilin by inhibiting its ability to depolymerize f-actin and bind to 14-3-3_, thereby promoting f-actin polymerization	0.1364	SIGNOR-198482
PRKCA	protein	P17252	UNIPROT	CFTR	protein	P13569	UNIPROT	up-regulates activity	phosphorylation	Ser686	WTETKKQsFKQTGEF	-1									1377674	YES		lperfetto	Direct amino acid sequencing and peptide mapping of CF-2 revealed that serines 660, 700, 737, and 813 as well as serine 768, serine 795, or both were phosphorylated by PKA and PKG, and serines 686 and 790 were phosphorylated by PKC.	0.1364	SIGNOR-248849
PRKCA	protein	P17252	UNIPROT	CFTR	protein	P13569	UNIPROT	up-regulates activity	phosphorylation	Ser790	IHRKTTAsTRKVSLA	-1									1377674	YES		lperfetto	Direct amino acid sequencing and peptide mapping of CF-2 revealed that serines 660, 700, 737, and 813 as well as serine 768, serine 795, or both were phosphorylated by PKA and PKG, and serines 686 and 790 were phosphorylated by PKC.	0.1364	SIGNOR-248851
PRKCA	protein	P17252	UNIPROT	CHAT	protein	P28329	UNIPROT	up-regulates	phosphorylation	Ser464	LLKHVTQsSRKLIRA	9606	BTO:0000938								15381704	YES	The effect has been demonstrated using P28329-3	gcesareni	We show that chat is differentially phosphorylated by protein kinase c (pkc) isoforms on four serines (ser-440, ser-346, ser-347, and ser-476) and one threonine (thr-255). This phosphorylation is hierarchical, with phosphorylation at ser-476 required for phosphorylation at other serines. Phosphorylation at some, but not all, sites regulates basal catalysis and activation.	0.1364	SIGNOR-129260
PRKCA	protein	P17252	UNIPROT	CHAT	protein	P28329	UNIPROT	up-regulates	phosphorylation	Ser465	LKHVTQSsRKLIRAD	9606	BTO:0000938								15381704	YES	The effect has been demonstrated using P28329-3	gcesareni	We show that chat is differentially phosphorylated by protein kinase c (pkc) isoforms on four serines (ser-440, ser-346, ser-347, and ser-476) and one threonine (thr-255). This phosphorylation is hierarchical, with phosphorylation at ser-476 required for phosphorylation at other serines. Phosphorylation at some, but not all, sites regulates basal catalysis and activation.	0.1364	SIGNOR-129264
PRKCA	protein	P17252	UNIPROT	CHAT	protein	P28329	UNIPROT	up-regulates	phosphorylation	Ser558	VPTYESAsIRRFQEG	9606	BTO:0000938								15381704	YES	The effect has been demonstrated using P28329-3	gcesareni	We show that chat is differentially phosphorylated by protein kinase c (pkc) isoforms on four serines (ser-440, ser-346, ser-347, and ser-476) and one threonine (thr-255). This phosphorylation is hierarchical, with phosphorylation at ser-476 required for phosphorylation at other serines. Phosphorylation at some, but not all, sites regulates basal catalysis and activation.	0.1364	SIGNOR-129268
PRKCA	protein	P17252	UNIPROT	CHAT	protein	P28329	UNIPROT	up-regulates	phosphorylation	Ser594	HKAAVPAsEKLLLLK	9606	BTO:0000938								15381704	YES	The effect has been demonstrated using P28329-3	gcesareni	We show that chat is differentially phosphorylated by protein kinase c (pkc) isoforms on four serines (ser-440, ser-346, ser-347, and ser-476) and one threonine (thr-255). This phosphorylation is hierarchical, with phosphorylation at ser-476 required for phosphorylation at other serines. Phosphorylation at some, but not all, sites regulates basal catalysis and activation.	0.1364	SIGNOR-129272
PRKCA	protein	P17252	UNIPROT	CHAT	protein	P28329	UNIPROT	up-regulates	phosphorylation	Thr373	TVLVKDStNRDSLDM	9606	BTO:0000938								15381704	YES	The effect has been demonstrated using P28329-3	gcesareni	We show that chat is differentially phosphorylated by protein kinase c (pkc) isoforms on four serines (ser-440, ser-346, ser-347, and ser-476) and one threonine (thr-255). This phosphorylation is hierarchical, with phosphorylation at ser-476 required for phosphorylation at other serines. Phosphorylation at some, but not all, sites regulates basal catalysis and activation.	0.1364	SIGNOR-129276
PRKCA	protein	P17252	UNIPROT	CLIP1	protein	P30622	UNIPROT	down-regulates	phosphorylation	Ser312	ASLKRSPsASSLSSM	9606									20519438	YES		lperfetto	Furthermore, by using phosphoproteomic analysis, we determined that s309 and s311 of clip-170 are phosphorylated in cells and mapped s311 as a protein kinase a (pka) phosphorylation site.phosphorylation of s311 may be critical for establishing the ?folded Back? Conformation of clip-170clip-170 open and folded back conformations represent active and inactive modes of the protein, respectively	0.1364	SIGNOR-165857
PRKCA	protein	P17252	UNIPROT	CORO1B	protein	Q9BR76	UNIPROT	down-regulates	phosphorylation	Ser2	sFRKVVRQ	9606									16027158	YES		lperfetto	We have identified serine 2 (ser-2) on coronin 1b as the major residue phosphorylated by pkc in vivo.In this work, we show that coronin 1b interacts in vivo with the arp2/3 complex and that this interaction is inhibited by pkc phosphorylation.	0.1364	SIGNOR-138733
PRKCA	protein	P17252	UNIPROT	CREBBP	protein	Q92793	UNIPROT	down-regulates	phosphorylation			9606									20577053	YES		gcesareni	The action of metformin was shown to be mediated through activation of apkc?/?, Which phosphorylates cbp at ser436, and disrupts the transcriptionally active creb-cbp-crtc2 complex,	0.1364	SIGNOR-166368
PRKCA	protein	P17252	UNIPROT	CTPS1	protein	P17812	UNIPROT	down-regulates	phosphorylation	Thr455	MRLGKRRtLFQTKNS	9606									17463002	YES		llicata	These data indicated that protein kinase c phosphorylation at ser(462) stimulates human ctp synthetase 1 activity, whereas phosphorylation at thr(455) inhibits activity.	0.1364	SIGNOR-154621
PRKCA	protein	P17252	UNIPROT	CTPS1	protein	P17812	UNIPROT	up-regulates	phosphorylation	Ser462	TLFQTKNsVMRKLYG	9606									17463002	YES		llicata	These data indicated that protein kinase c phosphorylation at ser(462) stimulates human ctp synthetase 1 activity, whereas phosphorylation at thr(455) inhibits activity.	0.1364	SIGNOR-154617
PRKCA	protein	P17252	UNIPROT	CYTH2	protein	Q99418	UNIPROT	down-regulates activity	phosphorylation	Ser392	AARKKRIsVKKKQEQ	9606	BTO:0000567								10531036	YES		lperfetto	ARNO is phosphorylated in vivo by PKC on a single serine residue, S392, located within the carboxy-terminal polybasic domain. Mutation of S392 to alanine does not prevent ARNO-mediated actin rearrangements, suggesting that phosphorylation does not lead to ARNO activation [6]. Here, we report that phosphorylation negatively regulates ARNO exchange activity through a 'PH domain electrostatic switch…	0.1364	SIGNOR-249023
PRKCA	protein	P17252	UNIPROT	DDX5	protein	P17844	UNIPROT	down-regulates activity	phosphorylation	Ser557	VSAGIQTsFRTGNPT	-1									7525583	YES		lperfetto	We report that p68 is phosphorylated by protein kinase C in vitro and binds calmodulin in a Ca(2+)-dependent manner. Both phosphorylation and calmodulin binding inhibited p68 ATPase activity | In addition, a 20-amino acid peptide corresponding to residues 549-568 of p68 was phosphorylated in a Ca- and phospholipid-dependent manner hy PKC	0.1364	SIGNOR-248896
PRKCA	protein	P17252	UNIPROT	DGKD	protein	Q16760	UNIPROT	down-regulates activity	phosphorylation	Ser66	MLTKQNNsFQRSKRR	9534	BTO:0000298								15228384	YES		lperfetto	The plasma membrane translocation of diacylglycerol kinase delta1 is negatively regulated by conventional protein kinase C-dependent phosphorylation at Ser-22 and Ser-26 within the pleckstrin homology domain.	0.1364	SIGNOR-249265
PRKCA	protein	P17252	UNIPROT	DGKD	protein	Q16760	UNIPROT	down-regulates activity	phosphorylation	Ser70	QNNSFQRsKRRYFKL	9534	BTO:0000298								15228384	YES		lperfetto	The plasma membrane translocation of diacylglycerol kinase delta1 is negatively regulated by conventional protein kinase C-dependent phosphorylation at Ser-22 and Ser-26 within the pleckstrin homology domain.	0.1364	SIGNOR-249266
PRKCA	protein	P17252	UNIPROT	DLX3	protein	O60479	UNIPROT	down-regulates activity	phosphorylation	Ser138	KPRTIYSsYQLAALQ	-1									11343707	YES		lperfetto	Dlx3 is primarily phosphorylated by PKC alpha. By deletion and mutational analysis, we show that the serine residue S(138), located in the homeodomain of Dlx3 protein, was specifically phosphorylated by PKC. The phosphorylation of purified Dlx3 proteins by PKC partially inhibited formation of complexes between Dlx3 protein and DNA. These results suggest that Dlx3 protein can be directly phosphory…	0.1364	SIGNOR-249096
PRKCA	protein	P17252	UNIPROT	DLX3	protein	O60479	UNIPROT	unknown	phosphorylation	Ser138	KPRTIYSsYQLAALQ	10090	BTO:0000667								11343707	YES		lperfetto	Dlx3 is primarily phosphorylated by PKCalpha. By deletion and mutational analysis, we show that the serine residue S138, located in the homeodomain of Dlx3 protein, was specifically phosphorylated by PKC. The phosphorylation of purified Dlx3 proteins by PKC partially inhibited formation of complexes between Dlx3 protein and DNA. These results suggest that Dlx3 protein can be directly phosphorylat…	0.1364	SIGNOR-249095
PRKCA	protein	P17252	UNIPROT	DLX3	protein	O60479	UNIPROT	up-regulates activity	phosphorylation	Thr134	KKVRKPRtIYSSYQL	-1									11343707	YES		lperfetto	Dlx3 is primarily phosphorylated by PKC alpha. By deletion and mutational analysis, we show that the serine residue S(138), located in the homeodomain of Dlx3 protein, was specifically phosphorylated by PKC. The phosphorylation of purified Dlx3 proteins by PKC partially inhibited formation of complexes between Dlx3 protein and DNA. These results suggest that Dlx3 protein can be directly phosphory…	0.1364	SIGNOR-249097
PRKCA	protein	P17252	UNIPROT	DNM1	protein	Q05193	UNIPROT	unknown	phosphorylation	Ser795	VPPARPGsRGPAPGP	-1									10766777	YES		lperfetto	Phosphorylation of dynamin I on Ser-795 by protein kinase C blocks its association with phospholipids.	0.1364	SIGNOR-249039
PRKCA	protein	P17252	UNIPROT	EDF1	protein	O60869	UNIPROT	down-regulates activity	phosphorylation	Thr91	GRQSKGLtQKDLATK	9606	BTO:0001949								10816571	YES		lperfetto	EDF-1 was phosphorylated in vitro by PKC in the presence of Ca2+ and phospholipids | This results shows that introduction of a single negative charge by phosphorylation at Thr-91 inhibited CaM-EDF-1 interactions.	0.1364	SIGNOR-249041
PRKCA	protein	P17252	UNIPROT	EGLN2	protein	Q96KS0	UNIPROT	down-regulates	phosphorylation	Ser132	GGDAPSPsKRPWARQ	9606									18710826	YES		tpavlidou	Thus, recombinant phd1 was examined for in vitro phosphorylation using protein kinase a, protein kinase calpha, casein kinase i and ii and erk2. The protein was most strongly phosphorylated by protein kinase calpha, and the phosphorylation sites were found to be ser-132, ser-226 and ser-234.Mutation Of ser-132 or ser-234 to asp or glu diminished the enzymatic activity to 25-60%, while mutation of…	0.1364	SIGNOR-180199
LAMC2	protein	Q13753	UNIPROT	Laminin-5	complex	SIGNOR-C184	SIGNOR	form complex	binding												9211848	YES		lperfetto	Like the other laminins (3), Ln-5 comprises three disul- fide-bonded subunits: a3, b3, and g2.	0.1364	SIGNOR-253237
PRKCA	protein	P17252	UNIPROT	EWSR1	protein	Q01844	UNIPROT	down-regulates activity	phosphorylation	Ser266	SSYGQQSsFRQDHPS	9606									9341188	YES		miannu	Here we report thatews, a nuclearrna-bindingprooncoprotein, contains an iq domain, is phosphorylated byproteinkinase c, and interacts with calmodulin. Interestingly, pkc phosphorylation of ews inhibits its binding to rna homopolymers, and conversely,rna binding to ews interferes with pkc phosphorylation./ these data indicate that ews contains an iq domain with ser266 acting as the primary site fo…		SIGNOR-52850
PRKCA	protein	P17252	UNIPROT	EGLN2	protein	Q96KS0	UNIPROT	down-regulates	phosphorylation	Ser234	QRAIPPRsIRGDQIA	9606									18710826	YES		tpavlidou	Thus, recombinant phd1 was examined for in vitro phosphorylation using protein kinase a, protein kinase calpha, casein kinase i and ii and erk2. The protein was most strongly phosphorylated by protein kinase calpha, and the phosphorylation sites were found to be ser-132, ser-226 and ser-234.Mutation Of ser-132 or ser-234 to asp or glu diminished the enzymatic activity to 25-60%, while mutation of…	0.1364	SIGNOR-180203
PRKCA	protein	P17252	UNIPROT	EIF6	protein	P56537	UNIPROT	unknown	phosphorylation	Ser235	QPSTIATsMRDSLID	9606									14654845	YES		llicata	Pkc stimulation led to eif6 phosphorylation, and mutation of a serine residue in the carboxy terminus of eif6 impaired rack1/pkc-mediated translational rescue.	0.1364	SIGNOR-119600
PRKCA	protein	P17252	UNIPROT	EZR	protein	P15311	UNIPROT	up-regulates	phosphorylation	Thr567	QGRDKYKtLRQIRQG	9606	BTO:0000017								15647376	YES		lperfetto	Phosphorylation of ezrin is required for both conformational activation and for signaling to downstream events. The activating c-terminal threonine phosphorylation on t567 was first described to be downstream of the rho pathway (matsui et al., 1998). Additional studies have implicated protein kinase c (pkc) in the phosphorylation of ezrin t567.	0.1364	SIGNOR-133223
PRKCA	protein	P17252	UNIPROT	F11R	protein	Q9Y624	UNIPROT	unknown	phosphorylation	Ser284	KVIYSQPsARSEGEF	9606	BTO:0000130;BTO:0000876								11027562	YES		gcesareni	We also demonstrated phosphorylation of ser 284, a putative pkc phosphorylation site, by immunoblotting with anti-phosphoserine-jam antibody in thrombin-stimulated platelets.	0.1983	SIGNOR-83037
PRKCA	protein	P17252	UNIPROT	F11R	protein	Q9Y624	UNIPROT	unknown	phosphorylation	Thr92	DRVTFLPtGITFKSV	-1									7646439	YES		lperfetto	Internal amino acid sequence analysis of the F11 antigen provided information concerning 68 amino acids and suggested two consensus phosphorylation sites for protein kinase C (PKC). The phosphorylation by PKC of the isolated F11 antigen was observed following stimulation by phorbol 12-myristate 13-acetate.	0.1983	SIGNOR-248901
PRKCA	protein	P17252	UNIPROT	F3	protein	P13726	UNIPROT	up-regulates	phosphorylation	Ser285	RKAGVGQsWKENSPL	9606									23195225	YES		lperfetto	We previously showed that the phosphorylation of ser253 within the cytoplasmic domain of human tissue factor (tf) initiates the incorporation and release of this protein into cell-derived microparticles. Furthermore, subsequent phosphorylation of ser258 terminates this process. The phosphorylation of ser253 is known to be mediated by protein kinase c_	0.1364	SIGNOR-199872
PRKCA	protein	P17252	UNIPROT	GFAP	protein	P14136	UNIPROT	down-regulates activity	phosphorylation	Ser13	ITSAARRsYVSSGEM	-1									2155236	YES		lperfetto	Glial fibrillary acidic protein (GFAP), the intermediate filament component of astroglial cells, can serve as an excellent substrate for both cAMP-dependent protein kinase and protein kinase C, in vitro. GFAP phosphorylated by each protein kinase does not polymerize, and the filaments that do polymerize tend to depolymerize after phosphorylation. Dephosphorylation of phospho-GFAP by phosphatase l…	0.1364	SIGNOR-248860
PRKCA	protein	P17252	UNIPROT	GFAP	protein	P14136	UNIPROT	down-regulates activity	phosphorylation	Ser38	LGPGTRLsLARMPPP	-1									2155236	YES		lperfetto	Glial fibrillary acidic protein (GFAP), the intermediate filament component of astroglial cells, can serve as an excellent substrate for both cAMP-dependent protein kinase and protein kinase C, in vitro. GFAP phosphorylated by each protein kinase does not polymerize, and the filaments that do polymerize tend to depolymerize after phosphorylation. Dephosphorylation of phospho-GFAP by phosphatase l…	0.1364	SIGNOR-248862
PRKCA	protein	P17252	UNIPROT	GFPT1	protein	Q06210	UNIPROT	down-regulates activity	phosphorylation	Ser205	AVGTRRGsPLLIGVR	-1									10806197	YES		lperfetto	Phosphorylation of human glutamine:fructose-6-phosphate amidotransferase by cAMP-dependent protein kinase at serine 205 blocks the enzyme activity.	0.1364	SIGNOR-249040
PRKCA	protein	P17252	UNIPROT	GJA1	protein	P17302	UNIPROT	down-regulates	phosphorylation	Ser262	SPAKDCGsQKYAYFN	9606									14702389	YES		gcesareni	Using immunoblotting and phosphospecific antibodies we were able to show that serine-262 (s262) on cx43 becomes phosphorylated in response to growth factor or pkc stimulation of cardiomyocytes.In cell-cell contact forming cultures, the s262d mutation reversed while the s262a mutation increased the inhibitory effect of cx43.Phosphorylation at s262, a pkc site that becomes phosphorylated in the cel…	0.1983	SIGNOR-120907
PRKCA	protein	P17252	UNIPROT	GJB1	protein	P08034	UNIPROT	up-regulates activity	phosphorylation	Ser229	QRRSNPPsRKGSGFG	-1									8390988	YES		lperfetto	Phosphorylation of connexin-32 by protein kinase C prevents its proteolysis by mu-calpain and m-calpain. |In agreement with other authors (see Saez et al., 1990b), we have found that phosphorylation of connexin-32 by protein kinase A and protein kinase C occurs in serine residues, although we have detected trace amounts of phosphothreonine in connexin-32 phosphorylated by protein kinase C (result…	0.1364	SIGNOR-248919
PRKCA	protein	P17252	UNIPROT	GJB1	protein	P08034	UNIPROT	up-regulates activity	phosphorylation	Ser233	NPPSRKGsGFGHRLS										8390988	YES		lperfetto	Phosphorylation of connexin-32 by protein kinase C prevents its proteolysis by mu-calpain and m-calpain. |In agreement with other authors (see Saez et al., 1990b), we have found that phosphorylation of connexin-32 by protein kinase A and protein kinase C occurs in serine residues, although we have detected trace amounts of phosphothreonine in connexin-32 phosphorylated by protein kinase C (result…	0.1364	SIGNOR-248920
PRKCA	protein	P17252	UNIPROT	GMFB	protein	P60983	UNIPROT	unknown	phosphorylation	Ser53	DEELEGIsPDELKDE	-1									9030586	YES		lperfetto	Using synthetic peptide fragments containing putative phosphorylation sites of GMF, we demonstrate that PKA is capable of phosphorylating threonine 26 and serine 82, whereas PKC, p90 ribosomal S6 kinase, and casein kinase II, can phosphorylate serine 71, threonine 26, and serine 52, respectively.	0.1364	SIGNOR-248960
PRKCA	protein	P17252	UNIPROT	GMFB	protein	P60983	UNIPROT	unknown	phosphorylation	Ser72	QPRFIVYsYKYQHDD	-1									9030586	YES		lperfetto	Using synthetic peptide fragments containing putative phosphorylation sites of GMF, we demonstrate that PKA is capable of phosphorylating threonine 26 and serine 82, whereas PKC, p90 ribosomal S6 kinase, and casein kinase II, can phosphorylate serine 71, threonine 26, and serine 52, respectively.	0.1364	SIGNOR-248959
PRKCA	protein	P17252	UNIPROT	GMFB	protein	P60983	UNIPROT	unknown	phosphorylation	Thr27	KFRFRKEtNNAAIIM	-1									9030586	YES		lperfetto	Using synthetic peptide fragments containing putative phosphorylation sites of GMF, we demonstrate that PKA is capable of phosphorylating threonine 26 and serine 82, whereas PKC, p90 ribosomal S6 kinase, and casein kinase II, can phosphorylate serine 71, threonine 26, and serine 52, respectively.	0.1364	SIGNOR-248961
PRKCA	protein	P17252	UNIPROT	GNAZ	protein	P19086	UNIPROT	up-regulates	phosphorylation	Ser27	DRHLRSEsQRQRREI	9606		BTO:0000671							9166747	YES		gcesareni	Functional role of amino-terminal serine16 and serine27 of g alphaz in receptor and effector coupling.	0.1364	SIGNOR-48681
PRKCA	protein	P17252	UNIPROT	GRIA1	protein	P42261	UNIPROT	unknown	phosphorylation	Ser832	LIEFCYKsRSESKRM	9606	BTO:0000007								8663994	YES		lperfetto	In addition, protein kinase C specifically phosphorylates Ser-831 of GluR1 in HEK-293 cells and in cultured neurons.	0.1364	SIGNOR-248950
PRKCA	protein	P17252	UNIPROT	GRIA2	protein	P42262	UNIPROT	unknown	phosphorylation	Ser683	TKEFFRRsKIAVFDK	-1									8848293	YES		lperfetto	Only two peptides containing Ser-662 and Ser-696 were found to be efficiently phosphorylated by protein kinase C (PKC). The peptide including Ser-696 was also phosphorylated by protein kinase G (PKG).	0.1983	SIGNOR-248954
PRKCA	protein	P17252	UNIPROT	GRIA2	protein	P42262	UNIPROT	unknown	phosphorylation	Ser717	GVARVRKsKGKYAYL	-1									8848293	YES		lperfetto	Only two peptides containing Ser-662 and Ser-696 were found to be efficiently phosphorylated by protein kinase C (PKC). The peptide including Ser-696 was also phosphorylated by protein kinase G (PKG).	0.1983	SIGNOR-248955
PRKCA	protein	P17252	UNIPROT	GRIA2	protein	P42262	UNIPROT	unknown	phosphorylation	Ser880	YNVYGIEsVKI	9606	BTO:0000007								10501226	YES		lperfetto	Here, we show that the C terminus of GluR2 of the alpha-amino-3-hydroxy-5-methylisoxazole-4-propionate (AMPA) receptor is phosphorylated by protein kinase C and that serine-880 is the major phosphorylation site. This phosphorylation also occurs in human embryonic kidney (HEK) cells by addition of 12-O-tetradecanoylphorbol 13-acetate.	0.1983	SIGNOR-249022
PRKCA	protein	P17252	UNIPROT	GRIA4	protein	P48058	UNIPROT	unknown	phosphorylation	Thr850	EAKRMKLtFSEAIRN	-1									10366608	YES		lperfetto	In addition, we identified threonine 830 as a potential PKC phosphorylation site.	0.1364	SIGNOR-249017
PRKCA	protein	P17252	UNIPROT	GRIA4	protein	P48058	UNIPROT	up-regulates	phosphorylation	Ser862	IRNKARLsITGSVGE	9606									12536214	YES		gcesareni	Receptor internalization, altered;intracellular localization	0.1364	SIGNOR-97554
PRKCA	protein	P17252	UNIPROT	GRIN2A	protein	Q12879	UNIPROT	unknown	phosphorylation	Ser1416	ASYCSRDsRGHNDVY	10116	BTO:0000601								11104776	YES		lperfetto	PKC-dependent phosphorylation of NR2A(Ser(1416)) as a key mechanism in inhibiting alphaCaMKII-binding and promoting dissociation of alphaCaMKII.NR2A complex.	0.1364	SIGNOR-249065
PRKCA	protein	P17252	UNIPROT	GRIN2B	protein	Q13224	UNIPROT	up-regulates activity	phosphorylation	Ser1303	NKLRRQHsYDTFVDL	-1									11306676	YES		lperfetto	These results indicate that PKC can directly phosphorylate S1303 and S1323 in the NR2B C terminus, leading to enhanced currents through NMDA receptor channels.	0.1364	SIGNOR-249083
PRKCA	protein	P17252	UNIPROT	GRIN2B	protein	Q13224	UNIPROT	up-regulates activity	phosphorylation	Ser1323	ALAPRSVsLKDKGRF	-1									11306676	YES		lperfetto	These results indicate that PKC can directly phosphorylate S1303 and S1323 in the NR2B C terminus, leading to enhanced currents through NMDA receptor channels.	0.1364	SIGNOR-249086
PRKCA	protein	P17252	UNIPROT	GRK2	protein	P25098	UNIPROT	up-regulates activity	phosphorylation	Ser29	ATPAARAsKKILLPE	9606	BTO:0000007								11042191	YES		lperfetto	Phosphorylation of GRK2 by protein kinase C abolishes its inhibition by calmodulin. In vitro, GRK2 was preferentially phosphorylated by PKC isoforms alpha, gamma, and delta. Two-dimensional peptide mapping of PKCalpha-phosphorylated GRK2 showed a single site of phosphorylation, which was identified as serine 29 by HPLC-MS. A S29A mutant of GRK2 was not phosphorylated by PKC in vitro and showed no…	0.2197	SIGNOR-249058
PRKCA	protein	P17252	UNIPROT	GRM1	protein	Q13255	UNIPROT	down-regulates activity	phosphorylation	Thr695	GSKKKICtRKPRFMS	9606	BTO:0000007								10823959	YES		lperfetto	Furthermore, we demonstrate that the selectivity of PKC action on receptor signaling rests on phosphorylation of a threonine residue located in the G protein-interacting domain of the receptor. Modification at Thr(695) selectively disrupts mGluR1alpha-G(q/11) interaction without affecting signaling through G(s).	0.1364	SIGNOR-249043
PRKCA	protein	P17252	UNIPROT	GRM5	protein	P41594	UNIPROT	up-regulates activity	phosphorylation	Ser840	VRSAFTTsTVVRMHV	-1									15894802	YES		lperfetto	Thus, we showed that it is phosphorylation of Ser-839, not Thr-840, that is absolutely required for the unique Ca2+ oscillations produced by mGluR5 activation. The Thr-840 residue is important only in that it is permissive for the PKC-dependent phosphorylation of Ser-839.	0.1364	SIGNOR-249278
PRKCA	protein	P17252	UNIPROT	GRM5	protein	P41594	UNIPROT	up-regulates activity	phosphorylation	Thr841	RSAFTTStVVRMHVG	-1									15894802	YES		lperfetto	Thus, we showed that it is phosphorylation of Ser-839, not Thr-840, that is absolutely required for the unique Ca2+ oscillations produced by mGluR5 activation. The Thr-840 residue is important only in that it is permissive for the PKC-dependent phosphorylation of Ser-839.	0.1364	SIGNOR-249285
PRKCA	protein	P17252	UNIPROT	GSK3A	protein	P49840	UNIPROT	down-regulates	phosphorylation	Ser21	SGRARTSsFAEPGGG	9606	BTO:0000007								11884598	YES		lperfetto	Convergence of multiple signaling cascades at glycogen synthase kinase 3: edg receptor-mediated phosphorylation and inactivation by lysophosphatidic acid through a protein kinase c-dependent intracellular pathway.	0.1364	SIGNOR-115714
PRKCA	protein	P17252	UNIPROT	GSK3B	protein	P49841	UNIPROT	down-regulates	phosphorylation	Ser9	SGRPRTTsFAESCKP	9606	BTO:0000782								19836308	YES		lperfetto	Gsk3 is different from most kinases in that it is constitutively partially active and the most common regulatory mechanism is inhibition by phosphorylation of ser21 in gsk3_ or ser9 in gsk3_. This inhibitory phosphorylation can be mediated by several kinases, such as akt/protein kinase b (pkb), protein kinase c (pkc) and protein kinase a (pka).	0.1364	SIGNOR-188581
PRKCA	protein	P17252	UNIPROT	HABP4	protein	Q5JVS0	UNIPROT	down-regulates activity	phosphorylation	Thr354	RKPANDItSQLEINF	9606	BTO:0004974								14699138	YES		lperfetto	We found a strong phosphorylation of Ki-1/57 by PKCalphabeta, PKCdelta, PKClambda/zeta, and especially by PKCsigma, however not by PKCmi. These data show that Ki-1/57 can serve in principal as a substrate for a wide variety of different PKC isoforms but also that its phosphorylation is strongest with PKCsigma. | This suggests that the two threonine residues present in this fragment (Thr354 and Th…	0.1364	SIGNOR-249246
PRKCA	protein	P17252	UNIPROT	HABP4	protein	Q5JVS0	UNIPROT	down-regulates activity	phosphorylation	Thr375	GRGARGGtRGGRGRI	9606	BTO:0004974								14699138	YES		lperfetto	We found a strong phosphorylation of Ki-1/57 by PKCalphabeta, PKCdelta, PKClambda/zeta, and especially by PKCsigma, however not by PKCmi. These data show that Ki-1/57 can serve in principal as a substrate for a wide variety of different PKC isoforms but also that its phosphorylation is strongest with PKCsigma. | This suggests that the two threonine residues present in this fragment (Thr354 and Th…	0.1364	SIGNOR-249252
PRKCA	protein	P17252	UNIPROT	HAND1	protein	O96004	UNIPROT	unknown	phosphorylation	Ser109	KERRRTEsINSAFAE	9606	BTO:0000007								14636580	YES		lperfetto	In vitro and in vivo phosphorylation studies show that both PKA and PKC can phosphorylate HAND1 and -2. In addition, phosphopeptide mapping analysis of wild-type and mutant forms of HAND1 shows that three of these conserved residues, T107; S109 within helix I and S98 within the basic domain, are the phosphorylated residues.	0.1364	SIGNOR-249242
PRKCA	protein	P17252	UNIPROT	HAND1	protein	O96004	UNIPROT	unknown	phosphorylation	Thr107	PKKERRRtESINSAF	9606	BTO:0000007								14636580	YES		lperfetto	In vitro and in vivo phosphorylation studies show that both PKA and PKC can phosphorylate HAND1 and -2. In addition, phosphopeptide mapping analysis of wild-type and mutant forms of HAND1 shows that three of these conserved residues, T107; S109 within helix I and S98 within the basic domain, are the phosphorylated residues.	0.1364	SIGNOR-249244
PRKCA	protein	P17252	UNIPROT	HDAC5	protein	Q9UQL6	UNIPROT	down-regulates activity	phosphorylation	Ser259	FPLRKTAsEPNLKVR	10116	BTO:0002320								15367659	YES		lperfetto	We also demonstrate that protein kinase D (PKD), a downstream effector of PKC, directly phosphorylates HDAC5 and stimulates its nuclear export. | Finally, we assessed the ability of PKD to phosphorylate HDAC5 in cells by employing an antibody that specifically recognizes HDAC5 that has been phosphorylated at serine 259. HDAC5 was basally phosphorylated at serine 259, and phosphorylation at this s…	0.1364	SIGNOR-249268
PRKCA	protein	P17252	UNIPROT	HDAC5	protein	Q9UQL6	UNIPROT	down-regulates activity	phosphorylation	Ser498	RPLSRTQsSPLPQSP	10116	BTO:0002320								15367659	YES		lperfetto	We also demonstrate that protein kinase D (PKD), a downstream effector of PKC, directly phosphorylates HDAC5 and stimulates its nuclear export. | Finally, we assessed the ability of PKD to phosphorylate HDAC5 in cells by employing an antibody that specifically recognizes HDAC5 that has been phosphorylated at serine 259. HDAC5 was basally phosphorylated at serine 259, and phosphorylation at this s…	0.1364	SIGNOR-249269
PRKCA	protein	P17252	UNIPROT	HES1	protein	Q14469	UNIPROT	down-regulates activity	phosphorylation	Ser37	TASEHRKsSKPIMEK	-1									9389649	YES		lperfetto	Endogenous HES-1 DNA-binding activity is post-translationally inhibited during NGF signaling in vivo, and phosphorylation of PKC consensus sites in the HES-1 DNA-binding domain inhibits DNA binding by purified HES-1 in vitro.	0.1364	SIGNOR-248992
PRKCA	protein	P17252	UNIPROT	HES1	protein	Q14469	UNIPROT	down-regulates activity	phosphorylation	Ser38	ASEHRKSsKPIMEKR	-1									9389649	YES		lperfetto	Endogenous HES-1 DNA-binding activity is post-translationally inhibited during NGF signaling in vivo, and phosphorylation of PKC consensus sites in the HES-1 DNA-binding domain inhibits DNA binding by purified HES-1 in vitro.	0.1364	SIGNOR-248993
PRKCA	protein	P17252	UNIPROT	HLA-A	protein	P01892	UNIPROT	unknown	phosphorylation	Ser359	SAQGSDVsLTACKV										2941417	YES		lperfetto	As shown in Fig. 6A, the HLA heavy chain was phosphorylated by kinase C. | The major site of in vivo phosphorylation of the HLA-B7 heavy chain was localized to Ser-335 which is conserved in all specificitie	0.1364	SIGNOR-248891
PRKCA	protein	P17252	UNIPROT	HMGN1	protein	P05114	UNIPROT	down-regulates	phosphorylation	Ser21	KEEPKRRsARLSAKP	9606									10739259	YES		lperfetto	Protein kinases that phosphorylate hmg-14 17 at the major sites have been implicated from previous in vitro studies. Protein kinase c and a similar calcium phospholipid-dependent kinase have been reported to phosphorylate both proteins in vitro, where the phosphorylation of hmg-17 occurs predominantly at ser24 and to a lesser degree at ser28. Phosphorylation of hmg-14 at ser6 by camp- or cgmp-dep…	0.1364	SIGNOR-76282
PRKCA	protein	P17252	UNIPROT	HMGN1	protein	P05114	UNIPROT	down-regulates	phosphorylation	Ser25	KRRSARLsAKPPAKV	9606									10739259	YES		lperfetto	Protein kinases that phosphorylate hmg-14 17 at the major sites have been implicated from previous in vitro studies. Protein kinase c and a similar calcium phospholipid-dependent kinase have been reported to phosphorylate both proteins in vitro, where the phosphorylation of hmg-17 occurs predominantly at ser24 and to a lesser degree at ser28. Phosphorylation of hmg-14 at ser6 by camp- or cgmp-dep…	0.1364	SIGNOR-76286
PRKCA	protein	P17252	UNIPROT	HMGN2	protein	P05204	UNIPROT	down-regulates	phosphorylation	Ser25	KDEPQRRsARLSAKP	9606									10739259	YES		lperfetto	Protein kinases that phosphorylate hmg-14 17 at the major sites have been implicated from previous in vitro studies. Protein kinase c and a similar calcium phospholipid-dependent kinase have been reported to phosphorylate both proteins in vitro, where the phosphorylation of hmg-17 occurs predominantly at ser24 and to a lesser degree at ser28. Phosphorylation of hmg-14 at ser6 by camp- or cgmp-dep…	0.1364	SIGNOR-76320
PRKCA	protein	P17252	UNIPROT	HMGN2	protein	P05204	UNIPROT	down-regulates	phosphorylation	Ser29	QRRSARLsAKPAPPK	9606									10739259	YES		lperfetto	Protein kinases that phosphorylate hmg-14 17 at the major sites have been implicated from previous in vitro studies. Protein kinase c and a similar calcium phospholipid-dependent kinase have been reported to phosphorylate both proteins in vitro, where the phosphorylation of hmg-17 occurs predominantly at ser24 and to a lesser degree at ser28. Phosphorylation of hmg-14 at ser6 by camp- or cgmp-dep…	0.1364	SIGNOR-76324
PRKCA	protein	P17252	UNIPROT	HNRNPA1	protein	P09651	UNIPROT	down-regulates	phosphorylation	Ser95	RAVSREDsQRPGAHL	9606									7727389	YES		gcesareni	A survey of seven protein kinases showed that a1 was heavily phosphorylated by protein kinase c (pkc) and also was phosphorylated by casein kinase iiamino acid sequencing revealed that these sites were ser95, ser192, and ser199;phosphorylation at ser192 was more abundant than at ser95 and ser199. Phosphorylation by pkc inhibited the strand annealing activity of a1.	0.1364	SIGNOR-32291
PRKCA	protein	P17252	UNIPROT	HRH1	protein	P35367	UNIPROT	down-regulates	phosphorylation	Ser398	WKRLRSHsRQYVSGL	9606		BTO:0000975							10101032	YES	Translocation from Endosome to Lysosome	fspada	In this study, we demonstrated that ser396 and ser398 are phosphorylated by pkc and, that phosphorylation of ser398 is particularly involved in pmainduced desensitization of the h1r.	0.1983	SIGNOR-66015
PRKCA	protein	P17252	UNIPROT	HRH1	protein	P35367	UNIPROT	down-regulates	phosphorylation	Ser398	WKRLRSHsRQYVSGL	9606		BTO:0000975							15107581	YES	Translocation from Endosome to Lysosome	fspada	The peptide p9-s396a/s398a (both ser396 and ser398 to alanines) was phosphorylated only slightly or not phosphorylated by these kinases. Thus both ser396 and ser398 can be phosphorylated by camk ii and pkc	0.1983	SIGNOR-124352
PRKCA	protein	P17252	UNIPROT	HRH1	protein	P35367	UNIPROT	down-regulates	phosphorylation	Thr478	CNENFKKtFKRILHI	9606		BTO:0000975							15107581	YES	Translocation from Endosome to Lysosome	fspada	The peptide p10-t478a (thr478 to alanine) was not phosphorylated by pkc, indicating that thr478 can be phosphorylated by pkc.	0.1983	SIGNOR-124356
PRKCA	protein	P17252	UNIPROT	HSPB8	protein	Q9UJY1	UNIPROT	up-regulates activity	phosphorylation	Ser14	PFSCHYPsRLRRDPF	9606		BTO:0000887							11342557	YES		lperfetto	Hsp22 is phosphorylated by protein kinase c (at residues ser(14) and thr(63)) and by p44 mitogen-activated protein kinase (at residues ser(27) and thr(87)). Concerning the possible function of hsp22, no definitive conclusions can be drawn with the available data, although its function might be to bind to and modulate the activity of hsp27.Some Studies claimed that phosphorylation is required for …	0.1983	SIGNOR-107684
PRKCA	protein	P17252	UNIPROT	HSPB8	protein	Q9UJY1	UNIPROT	up-regulates activity	phosphorylation	Thr63	LSSAWPGtLRSGMVP	9606		BTO:0000887							11342557	YES		lperfetto	Hsp22 is phosphorylated by protein kinase c (at residues ser(14) and thr(63)) and by p44 mitogen-activated protein kinase (at residues ser(27) and thr(87)). Concerning the possible function of hsp22, no definitive conclusions can be drawn with the available data, although its function might be to bind to and modulate the activity of hsp27.Some Studies claimed that phosphorylation is required for …	0.1983	SIGNOR-107688
PRKCA	protein	P17252	UNIPROT	HSPB8	protein	Q9UJY1	UNIPROT	up-regulates	phosphorylation	Ser14	PFSCHYPsRLRRDPF	9606									22721717	YES		lperfetto	Hsp22 is phosphorylated by protein kinase c (at residues ser(14) and thr(63)) and by p44 mitogen-activated protein kinase (at residues ser(27) and thr(87)). Concerning the possible function of hsp22, no definitive conclusions can be drawn with the available data, although its function might be to bind to and modulate the activity of hsp27.Some Studies claimed that phosphorylation is required for …	0.1983	SIGNOR-197940
PRKCA	protein	P17252	UNIPROT	HSPB8	protein	Q9UJY1	UNIPROT	up-regulates	phosphorylation	Thr63	LSSAWPGtLRSGMVP	9606									22721717	YES		lperfetto	Hsp22 is phosphorylated by protein kinase c (at residues ser(14) and thr(63)) and by p44 mitogen-activated protein kinase (at residues ser(27) and thr(87)). Concerning the possible function of hsp22, no definitive conclusions can be drawn with the available data, although its function might be to bind to and modulate the activity of hsp27.Some Studies claimed that phosphorylation is required for …	0.1983	SIGNOR-197949
PRKCA	protein	P17252	UNIPROT	IL2RA	protein	P01589	UNIPROT	unknown	phosphorylation	Ser268	WQRRQRKsRRTI	9606	BTO:0000782								2303462	YES		lperfetto	The interleukin-2 (il-2) receptor, the leukocyte-specific membrane glycoprotein, t200, and the class i major histocompatibility antigens (hla) have been identified as substrates for protein kinase c from these studies, it was concluded that ser-247 is the major site of phosphorylation in the il-2 receptor and that thr-250 is a minor site.	0.1364	SIGNOR-22984
PRKCA	protein	P17252	UNIPROT	IL2RA	protein	P01589	UNIPROT	unknown	phosphorylation	Thr271	RQRKSRRtI	9606	BTO:0000782								2303462	YES		lperfetto	The interleukin-2 (il-2) receptor, the leukocyte-specific membrane glycoprotein, t200, and the class i major histocompatibility antigens (hla) have been identified as substrates for protein kinase c from these studies, it was concluded that ser-247 is the major site of phosphorylation in the il-2 receptor and that thr-250 is a minor site.	0.1364	SIGNOR-22988
PRKCA	protein	P17252	UNIPROT	INSR	protein	P06213	UNIPROT	unknown	phosphorylation	Ser1064	KTVNESAsLRERIEF	-1									7926007	YES		lperfetto	Identification of serines-1035/1037 in the kinase domain of the insulin receptor as protein kinase C alpha mediated phosphorylation sites.	0.1983	SIGNOR-248906
PRKCA	protein	P17252	UNIPROT	INSR	protein	P06213	UNIPROT	unknown	phosphorylation	Thr1362	YEEHIPYtHMNGGKK	-1									8463287	YES		lperfetto	Therefore, the present study directly identifies threonine 1336 in the HIR as a phosphorylation site for insulin and PMA.	0.1983	SIGNOR-248933
PRKCA	protein	P17252	UNIPROT	IQGAP1	protein	P46940	UNIPROT	up-regulates	phosphorylation	Ser1443	DKMKKSKsVKEDSNL	9606									15355962	YES		gcesareni	Using a mass spectrometry-based assay, we show that egf induces phosphorylation of iqgap1 ser(1443), a residue known to be phosphorylated by pkcthe nonphosphorylatable iqgap1 s1441a/s1443a had no effect. In contrast, the s1441e/s1443d mutation markedly enhanced the ability of iqgap1 to induce neurite outgrowth.	0.2265	SIGNOR-128714
PRKCA	protein	P17252	UNIPROT	IQGAP1	protein	P46940	UNIPROT	up-regulates	phosphorylation	Ser1443	DKMKKSKsVKEDSNL	9606									21349850	YES		gcesareni	Using a mass spectrometry-based assay, we show that egf induces phosphorylation of iqgap1 ser(1443), a residue known to be phosphorylated by pkcthe nonphosphorylatable iqgap1 s1441a/s1443a had no effect. In contrast, the s1441e/s1443d mutation markedly enhanced the ability of iqgap1 to induce neurite outgrowth.	0.2265	SIGNOR-172235
PRKCA	protein	P17252	UNIPROT	IQGAP1	protein	P46940	UNIPROT	up-regulates	phosphorylation	Ser1443	DKMKKSKsVKEDSNL	9606	BTO:0000150;BTO:0000938								15695813	YES		gcesareni	Using a mass spectrometry-based assay, we show that egf induces phosphorylation of iqgap1 ser(1443), a residue known to be phosphorylated by pkcthe nonphosphorylatable iqgap1 s1441a/s1443a had no effect. In contrast, the s1441e/s1443d mutation markedly enhanced the ability of iqgap1 to induce neurite outgrowth.	0.2265	SIGNOR-133861
PRKCA	protein	P17252	UNIPROT	ITGB2	protein	P05107	UNIPROT	unknown	phosphorylation	Thr758	NPLFKSAtTTVMNPK	9606	BTO:0000751								11700305	YES		lperfetto	Here, we identify catalytic domain fragments of protein kinase C (PKC) delta and PKCbetaI/II as the major protein kinases in leukocyte extracts that phosphorylate a peptide corresponding to the cytoplasmic tail of the integrin CD18 chain. The sites phosphorylated in vitro were identified as Ser-745 and Thr-758. PKCalpha and PKCeta also phosphorylated these residues, and PKCalpha additionally phos…	0.1364	SIGNOR-249121
PRKCA	protein	P17252	UNIPROT	ITGB2	protein	P05107	UNIPROT	unknown	phosphorylation	Thr760	LFKSATTtVMNPKFA	9606	BTO:0000751								11700305	YES		lperfetto	Here, we identify catalytic domain fragments of protein kinase C (PKC) delta and PKCbetaI/II as the major protein kinases in leukocyte extracts that phosphorylate a peptide corresponding to the cytoplasmic tail of the integrin CD18 chain. The sites phosphorylated in vitro were identified as Ser-745 and Thr-758. PKCalpha and PKCeta also phosphorylated these residues, and PKCalpha additionally phos…	0.1364	SIGNOR-249125
PRKCA	protein	P17252	UNIPROT	ITGB4	protein	P16144	UNIPROT	down-regulates	phosphorylation	Ser1360	VLRSPSGsQRPSVSD	9606									15121854	YES		lperfetto	Egf stimulates a pkc-?-Dependent pathway that results in the phosphorylation of the ?4 Integrin subunit on serine residues and its redistribution to actin-rich structures together, these results highlight the importance of serine phosphorylation in regulating type ii hemidesmosome disassembly, implicate a cluster of serine residues within the connecting segment of ?4, and argue for a key role for…	0.1364	SIGNOR-124494
PRKCA	protein	P17252	UNIPROT	ITGB4	protein	P16144	UNIPROT	down-regulates	phosphorylation	Ser1494	TLTRDYNsLTRSEHS	9606									15121854	YES		lperfetto	Egf stimulates a pkc-?-Dependent pathway that results in the phosphorylation of the ?4 Integrin subunit on serine residues and its redistribution to actin-rich structures together, these results highlight the importance of serine phosphorylation in regulating type ii hemidesmosome disassembly, implicate a cluster of serine residues within the connecting segment of ?4, and argue for a key role for…	0.1364	SIGNOR-124498
PRKCA	protein	P17252	UNIPROT	ITPKB	protein	P27987	UNIPROT	down-regulates activity				-1									9374536	YES		lperfetto	However, when assayed in the presence of calcium/calmodulin, the activity of the B isoform was decreased following phosphorylation by either protein kinase.	0.1364	SIGNOR-248990
PRKCA	protein	P17252	UNIPROT	KCNE1	protein	P15382	UNIPROT	down-regulates activity	phosphorylation	Ser102	VQARVLEsYRSCYVV	-1									1553557	YES		lperfetto	Inhibition of the current was not seen in channels in which Ser103 was replaced by Ala, although other properties of the current were unchanged. These results indicate that inhibition of the potassium current results from direct phosphorylation of the channel subunit protein at Ser103.	0.1364	SIGNOR-248852
PRKCA	protein	P17252	UNIPROT	KCNJ13	protein	O60928	UNIPROT	down-regulates	phosphorylation	Ser201	TRPSPLTsVRVSAVL	9606									18976636	YES		gcesareni	After pharmacological pkc activation, kir7.1 currents were strongly inhibited. Co-application of pkc inhibitors attenuated this effect. Inactivation of pkc consensus sites also strongly attenuated the effect with a single site ((201)s) being essential for almost the total pkc sensitivity.	0.1364	SIGNOR-181863
PRKCA	protein	P17252	UNIPROT	KCNMA1	protein	Q12791	UNIPROT	up-regulates	phosphorylation	Ser1200	SHSSQSSsKKSSSVH	9606		BTO:0000887;BTO:0001260							19592459	YES		gcesareni	Results showed that mutating s1076 altered the effect of pkc activation on bk(ca) channels in hek-293 cells	0.1364	SIGNOR-186755
PRKCA	protein	P17252	UNIPROT	KCNQ2	protein	O43526	UNIPROT	up-regulates activity	phosphorylation	Ser551	CVMRFLVsKRKFKES	10029	BTO:0000246								12754513	YES		lperfetto	Phosphorylation of KCNQ2 channels was increased by muscarinic stimulation; this was prevented either by coexpression with AKAP(DeltaA) or pretreatment with PKC inhibitors that compete with diacylglycerol. These inhibitors also reduced muscarinic inhibition of M-current. | These results suggest that Ser534 and 541 are key sites for PKC phosphorylation, although we have not ruled out the possibilit…	0.1364	SIGNOR-249209
PRKCA	protein	P17252	UNIPROT	KCNQ2	protein	O43526	UNIPROT	up-regulates quantity	phosphorylation	Ser558	SKRKFKEsLRPYDVM	10029	BTO:0000246								12754513	YES		lperfetto	Phosphorylation of KCNQ2 channels was increased by muscarinic stimulation; this was prevented either by coexpression with AKAP(DeltaA) or pretreatment with PKC inhibitors that compete with diacylglycerol. These inhibitors also reduced muscarinic inhibition of M-current. | These results suggest that Ser534 and 541 are key sites for PKC phosphorylation, although we have not ruled out the possibilit…	0.1364	SIGNOR-249210
PRKCA	protein	P17252	UNIPROT	KIT	protein	P10721	UNIPROT	down-regulates activity	phosphorylation	Ser741	TKADKRRsVRIGSYI	9823	BTO:0004007								7539802	YES		lperfetto	We present here the identification of the major phosphorylation sites for PKC in Kit/SCFR. Two serine residues in the kinase insert, Ser-741 and Ser-746, are PKC-dependent phosphorylation sites in vivo and account for all phosphorylation by PKC in vitro. | Two additional serine residues, Ser-821 close to the major tyrosine autophosphorylation site in the kinase domain and Ser-959 in the carboxyl …	0.3644	SIGNOR-248898
PRKCA	protein	P17252	UNIPROT	KIT	protein	P10721	UNIPROT	down-regulates activity	phosphorylation	Ser746	RRSVRIGsYIERDVT	9823	BTO:0004007								7539802	YES		lperfetto	We present here the identification of the major phosphorylation sites for PKC in Kit/SCFR. Two serine residues in the kinase insert, Ser-741 and Ser-746, are PKC-dependent phosphorylation sites in vivo and account for all phosphorylation by PKC in vitro. | Two additional serine residues, Ser-821 close to the major tyrosine autophosphorylation site in the kinase domain and Ser-959 in the carboxyl …	0.3644	SIGNOR-248899
PRKCA	protein	P17252	UNIPROT	KIT	protein	P10721	UNIPROT	down-regulates activity	phosphorylation	Ser821	ARDIKNDsNYVVKGN	9823	BTO:0004007								7539802	YES		lperfetto	We present here the identification of the major phosphorylation sites for PKC in Kit/SCFR. Two serine residues in the kinase insert, Ser-741 and Ser-746, are PKC-dependent phosphorylation sites in vivo and account for all phosphorylation by PKC in vitro. | Two additional serine residues, Ser-821 close to the major tyrosine autophosphorylation site in the kinase domain and Ser-959 in the carboxyl …	0.3644	SIGNOR-248897
PRKCA	protein	P17252	UNIPROT	KIT	protein	P10721	UNIPROT	down-regulates activity	phosphorylation	Ser959	DHSVRINsVGSTASS	9823	BTO:0004007								7539802	YES		lperfetto	We present here the identification of the major phosphorylation sites for PKC in Kit/SCFR. Two serine residues in the kinase insert, Ser-741 and Ser-746, are PKC-dependent phosphorylation sites in vivo and account for all phosphorylation by PKC in vitro. | Two additional serine residues, Ser-821 close to the major tyrosine autophosphorylation site in the kinase domain and Ser-959 in the carboxyl …	0.3644	SIGNOR-248900
PRKCA	protein	P17252	UNIPROT	KIT	protein	P10721	UNIPROT	down-regulates	phosphorylation	Ser746	RRSVRIGsYIERDVT	9606									7539802	YES		miannu	Phosphorylation of kit/scfr by pkc-_ in vitro: identification of ser-741 and ser-746 as the major phosphorylation sites for pkc / pkc, which acts in an scf-stimulated feedback loop, that negatively controls kit/scfr kinase activity	0.3644	SIGNOR-28605
PRKCA	protein	P17252	UNIPROT	KRT18	protein	P05783	UNIPROT	unknown	phosphorylation	Ser53	ISVSRSTsFRGGMGS	-1									7523419	YES		lperfetto	Ser-52 in K18 is not glycosylated and matches consensus sequences for phosphorylation by CAM kinase, S6 kinase and protein kinase C, and all these kinases can phosphorylate K18 in vitro predominantly at that site.	0.1364	SIGNOR-248894
PRKCA	protein	P17252	UNIPROT	LCK	protein	P06239	UNIPROT	unknown	phosphorylation	Ser42	TLLIRNGsEVRDPLV	-1									8506364	YES		lperfetto	In vitro kinase assays show that Ser-59 can be uniquely phosphorylated by mitogen-activated protein kinase and that Ser-42 can be phosphorylated by either protein kinase A or protein kinase C.	0.2197	SIGNOR-248936
PRKCA	protein	P17252	UNIPROT	LMNA	protein	P02545	UNIPROT	unknown	phosphorylation	Ser525	NTWGCGNsLRTALIN	-1									8477740	YES		lperfetto	An interphase-specific phosphorylation at Ser525 matching the PKC consensus sequence and of peptides phosphorylated by unknown kinases was determined.	0.2753	SIGNOR-248935
PRKCA	protein	P17252	UNIPROT	LMNA	protein	P02545	UNIPROT	up-regulates activity	phosphorylation	Ser403	QRSRGRAsSHSSQTQ	-1									7925482	YES		lperfetto	Mutation of both Ser-403/Ser-404 within a PKC motif flanking the nuclear localization signal inhibits transport of mutant lamin A to the nucleus in 64% of the cells. It is proposed that phosphorylation of the motif in vivo positively regulates nuclear localization together with the nuclear localization sequence.	0.2753	SIGNOR-248903
PRKCA	protein	P17252	UNIPROT	LMNA	protein	P02545	UNIPROT	up-regulates activity	phosphorylation	Ser404	RSRGRASsHSSQTQG	-1									7925482	YES		lperfetto	Mutation of both Ser-403/Ser-404 within a PKC motif flanking the nuclear localization signal inhibits transport of mutant lamin A to the nucleus in 64% of the cells. It is proposed that phosphorylation of the motif in vivo positively regulates nuclear localization together with the nuclear localization sequence.	0.2753	SIGNOR-248904
PRKCA	protein	P17252	UNIPROT	LRP1	protein	Q07954	UNIPROT	up-regulates	phosphorylation	Ser4517	LYMGGHGsRHSLAST	9606									15272003	YES		lperfetto	Serine and threonine phosphorylation of the low density lipoprotein receptor-related protein by protein kinase calpha regulates endocytosis and association with adaptor moleculesthese results indicate that elimination of serine and threonine phosphorylation sites in the lrp cytoplasmic domain reduces the extent of tyr63 phosphorylation and leads to impaired association with the adaptor protein sh…	0.1364	SIGNOR-126958
PRKCA	protein	P17252	UNIPROT	LRP1	protein	Q07954	UNIPROT	up-regulates	phosphorylation	Ser4520	GGHGSRHsLASTDEK	9606									15272003	YES		lperfetto	Serine and threonine phosphorylation of the low density lipoprotein receptor-related protein by protein kinase calpha regulates endocytosis and association with adaptor moleculesthese results indicate that elimination of serine and threonine phosphorylation sites in the lrp cytoplasmic domain reduces the extent of tyr63 phosphorylation and leads to impaired association with the adaptor protein sh…	0.1364	SIGNOR-127207
PRKCA	protein	P17252	UNIPROT	LRP1	protein	Q07954	UNIPROT	up-regulates	phosphorylation	Ser4523	GSRHSLAsTDEKREL	9606									15272003	YES		lperfetto	Serine and threonine phosphorylation of the low density lipoprotein receptor-related protein by protein kinase calpha regulates endocytosis and association with adaptor moleculesthese results indicate that elimination of serine and threonine phosphorylation sites in the lrp cytoplasmic domain reduces the extent of tyr63 phosphorylation and leads to impaired association with the adaptor protein sh…	0.1364	SIGNOR-127211
PRKCA	protein	P17252	UNIPROT	LRP1	protein	Q07954	UNIPROT	up-regulates	phosphorylation	Thr4460	GFQHQRMtNGAMNVE	9606									15272003	YES		lperfetto	Serine and threonine phosphorylation of the low density lipoprotein receptor-related protein by protein kinase calpha regulates endocytosis and association with adaptor moleculesthese results indicate that elimination of serine and threonine phosphorylation sites in the lrp cytoplasmic domain reduces the extent of tyr63 phosphorylation and leads to impaired association with the adaptor protein sh…	0.1364	SIGNOR-127215
PRKCA	protein	P17252	UNIPROT	MARCKS	protein	P29966	UNIPROT	down-regulates activity	phosphorylation	Ser159	KKKKKRFsFKKSFKL	-1									1560845	YES		gcesareni	Here we report that MARCKS is a filamentous (F) actin crosslinking protein, with activity that is inhibited by PKC-mediated phosphorylation and by binding to calcium-calmodulin	0.2197	SIGNOR-243192
PRKCA	protein	P17252	UNIPROT	MARCKS	protein	P29966	UNIPROT	down-regulates activity	phosphorylation	Ser163	KRFSFKKsFKLSGFS	-1									1560845	YES		gcesareni	Here we report that MARCKS is a filamentous (F) actin crosslinking protein, with activity that is inhibited by PKC-mediated phosphorylation and by binding to calcium-calmodulin	0.2197	SIGNOR-249650
PRKCA	protein	P17252	UNIPROT	MARCKS	protein	P29966	UNIPROT	down-regulates activity	phosphorylation	Ser170	SFKLSGFsFKKNKKE	-1									1560845	YES		gcesareni	Here we report that MARCKS is a filamentous (F) actin crosslinking protein, with activity that is inhibited by PKC-mediated phosphorylation and by binding to calcium-calmodulin	0.2197	SIGNOR-249670
PRKCA	protein	P17252	UNIPROT	MARCKS	protein	P29966	UNIPROT	unknown	phosphorylation	Ser101	AAPEAGAsPVEKEAP	-1									8034575	YES		lperfetto	Of the 7 phosphorylated serine residues identified by Edman degradation, only 1 was within the known phosphorylation domain by protein kinase C. All the other phosphorylated serine residues originated from the N-terminal half of the molecule and were immediately followed by proline. | The other phosphorylated peptides were subjected to the same analysis, and Ser45 (peptide K5), Sel-80(peptide K7)…	0.3099	SIGNOR-248909
PRKCA	protein	P17252	UNIPROT	MARCKS	protein	P29966	UNIPROT	unknown	phosphorylation	Ser118	GEAAEPGsPTAAEGE	-1									8034575	YES		lperfetto	Of the 7 phosphorylated serine residues identified by Edman degradation, only 1 was within the known phosphorylation domain by protein kinase C. All the other phosphorylated serine residues originated from the N-terminal half of the molecule and were immediately followed by proline. | We conclude that the primary phosphorylation site is Ser116 |	0.3099	SIGNOR-248907
PRKCA	protein	P17252	UNIPROT	MARCKS	protein	P29966	UNIPROT	unknown	phosphorylation	Ser159	KKKKKRFsFKKSFKL	-1									8422248	YES		lperfetto	These results indicate that in vitro, PKC phosphorylates MARCKS only at three sites, but not at Ser160 as that reported previously, and there was no preferential phosphorylation of MARCKS by either PKC isozyme I, II or III.	0.3099	SIGNOR-248925
PRKCA	protein	P17252	UNIPROT	MARCKS	protein	P29966	UNIPROT	unknown	phosphorylation	Ser159	KKKKKRFsFKKSFKL	9606									16116087	YES		llicata	The present experiments demonstrate that ptn stimulates phosphorylation of serines 713 and 726 in the marcks domain of _-adducin (and serine 724 in _-adducin) and serines 152 and 156 in the marcks protein itself through the activation of either pkc _ or _ and perhaps other pkc(s) isoforms.	0.3099	SIGNOR-139906
PRKCA	protein	P17252	UNIPROT	MARCKS	protein	P29966	UNIPROT	unknown	phosphorylation	Ser163	KRFSFKKsFKLSGFS	-1									8422248	YES		lperfetto	These results indicate that in vitro, PKC phosphorylates MARCKS only at three sites, but not at Ser160 as that reported previously, and there was no preferential phosphorylation of MARCKS by either PKC isozyme I, II or III.	0.3099	SIGNOR-248928
PRKCA	protein	P17252	UNIPROT	MARCKS	protein	P29966	UNIPROT	unknown	phosphorylation	Ser163	KRFSFKKsFKLSGFS	9606									16116087	YES		llicata	The present experiments demonstrate that ptn stimulates phosphorylation of serines 713 and 726 in the marcks domain of _-adducin (and serine 724 in _-adducin) and serines 152 and 156 in the marcks protein itself through the activation of either pkc _ or _ and perhaps other pkc(s) isoforms.	0.3099	SIGNOR-139910
PRKCA	protein	P17252	UNIPROT	MARCKS	protein	P29966	UNIPROT	unknown	phosphorylation	Ser170	SFKLSGFsFKKNKKE	-1									8422248	YES		lperfetto	These results indicate that in vitro, PKC phosphorylates MARCKS only at three sites, but not at Ser160 as that reported previously, and there was no preferential phosphorylation of MARCKS by either PKC isozyme I, II or III.	0.3099	SIGNOR-248931
PRKCA	protein	P17252	UNIPROT	MARCKS	protein	P29966	UNIPROT	unknown	phosphorylation	Ser46	VKVNGDAsPAAAESG	-1									8034575	YES		lperfetto	Of the 7 phosphorylated serine residues identified by Edman degradation, only 1 was within the known phosphorylation domain by protein kinase C. All the other phosphorylated serine residues originated from the N-terminal half of the molecule and were immediately followed by proline. | The other phosphorylated peptides were subjected to the same analysis, and Ser45 (peptide K5), Sel-80(peptide K7)…	0.3099	SIGNOR-248908
PRKCA	protein	P17252	UNIPROT	MARCKS	protein	P29966	UNIPROT	unknown	phosphorylation	Ser81	AAGSGAAsPSAAEKG	-1									8034575	YES		lperfetto	Of the 7 phosphorylated serine residues identified by Edman degradation, only 1 was within the known phosphorylation domain by protein kinase C. All the other phosphorylated serine residues originated from the N-terminal half of the molecule and were immediately followed by proline. | The other phosphorylated peptides were subjected to the same analysis, and Ser45 (peptide K5), Sel-80(peptide K7)…	0.3099	SIGNOR-248910
PRKCA	protein	P17252	UNIPROT	MBP	protein	P02686	UNIPROT	unknown	phosphorylation	Ser141	MASQKRPsQRHGSKY	-1									2413024	YES		lperfetto	MBP was phosphorylated by either protein kinase A or C | Subsequent amino acid analysis and/or sequential Edman degradation of the purified phosphopeptides, together with the known primary sequence of this protein, revealed that Ser-46 and Ser-151 were specifically phosphorylated by protein kinase C, whereas Thr-34 and Ser-115 were phosphorylated preferentially by protein kinase A. Both kinases r…	0.1364	SIGNOR-248869
PRKCA	protein	P17252	UNIPROT	MBP	protein	P02686	UNIPROT	unknown	phosphorylation	Ser146	RPSQRHGsKYLATAS	-1									2413024	YES		lperfetto	MBP was phosphorylated by either protein kinase A or C | Subsequent amino acid analysis and/or sequential Edman degradation of the purified phosphopeptides, together with the known primary sequence of this protein, revealed that Ser-46 and Ser-151 were specifically phosphorylated by protein kinase C, whereas Thr-34 and Ser-115 were phosphorylated preferentially by protein kinase A. Both kinases r…	0.1364	SIGNOR-248870
PRKCA	protein	P17252	UNIPROT	MBP	protein	P02686	UNIPROT	unknown	phosphorylation	Ser190	RGAPKRGsGKDSHHP	-1									2413024	YES		lperfetto	MBP was phosphorylated by either protein kinase A or C | Subsequent amino acid analysis and/or sequential Edman degradation of the purified phosphopeptides, together with the known primary sequence of this protein, revealed that Ser-46 and Ser-151 were specifically phosphorylated by protein kinase C, whereas Thr-34 and Ser-115 were phosphorylated preferentially by protein kinase A. Both kinases r…	0.1364	SIGNOR-248871
PRKCA	protein	P17252	UNIPROT	MBP	protein	P02686	UNIPROT	unknown	phosphorylation	Ser249	GLSLSRFsWGAEGQR	-1									2413024	YES		lperfetto	MBP was phosphorylated by either protein kinase A or C | Subsequent amino acid analysis and/or sequential Edman degradation of the purified phosphopeptides, together with the known primary sequence of this protein, revealed that Ser-46 and Ser-151 were specifically phosphorylated by protein kinase C, whereas Thr-34 and Ser-115 were phosphorylated preferentially by protein kinase A. Both kinases r…	0.1364	SIGNOR-248872
PRKCA	protein	P17252	UNIPROT	MBP	protein	P02686	UNIPROT	unknown	phosphorylation	Ser266	FGYGGRAsDYKSAHK	-1									2413024	YES		lperfetto	MBP was phosphorylated by either protein kinase A or C | Subsequent amino acid analysis and/or sequential Edman degradation of the purified phosphopeptides, together with the known primary sequence of this protein, revealed that Ser-46 and Ser-151 were specifically phosphorylated by protein kinase C, whereas Thr-34 and Ser-115 were phosphorylated preferentially by protein kinase A. Both kinases r…	0.1364	SIGNOR-248873
PRKCA	protein	P17252	UNIPROT	MBP	protein	P02686	UNIPROT	unknown	phosphorylation	Ser285	VDAQGTLsKIFKLGG	-1									2413024	YES		lperfetto	MBP was phosphorylated by either protein kinase A or C | Subsequent amino acid analysis and/or sequential Edman degradation of the purified phosphopeptides, together with the known primary sequence of this protein, revealed that Ser-46 and Ser-151 were specifically phosphorylated by protein kinase C, whereas Thr-34 and Ser-115 were phosphorylated preferentially by protein kinase A. Both kinases r…	0.1364	SIGNOR-248874
PRKCA	protein	P17252	UNIPROT	MBP	protein	P02686	UNIPROT	unknown	phosphorylation	Ser295	FKLGGRDsRSGSPMA	-1									2413024	YES		lperfetto	MBP was phosphorylated by either protein kinase A or C | Subsequent amino acid analysis and/or sequential Edman degradation of the purified phosphopeptides, together with the known primary sequence of this protein, revealed that Ser-46 and Ser-151 were specifically phosphorylated by protein kinase C, whereas Thr-34 and Ser-115 were phosphorylated preferentially by protein kinase A. Both kinases r…	0.1364	SIGNOR-248875
PRKCA	protein	P17252	UNIPROT	MET	protein	P08581	UNIPROT	down-regulates	phosphorylation	Ser985	PHLDRLVsARSVSPT	9606									8294430	YES		fstefani	These data show that phosphorylation of ser985 is a key mechanism for the negative regulation of hgf/sf receptor.	0.2197	SIGNOR-37718
PRKCA	protein	P17252	UNIPROT	MYL9	protein	P24844	UNIPROT	down-regulates	phosphorylation	Ser2	sSKRAKAK	9606									22136066	YES		lperfetto	Rlc can also be phosphorylated at ser1/ser2/thr9 by protein kinase c (pkc). Biophysical studies show that phosphorylation at these sites leads to an increase in the km of myosin light chain kinase (mlck) for rlc, thereby indirectly inhibiting myosin ii activity.	0.1364	SIGNOR-177940
PRKCA	protein	P17252	UNIPROT	MYL9	protein	P24844	UNIPROT	down-regulates	phosphorylation	Ser3	sKRAKAKT	9606									22136066	YES		lperfetto	Rlc can also be phosphorylated at ser1/ser2/thr9 by protein kinase c (pkc). Biophysical studies show that phosphorylation at these sites leads to an increase in the km of myosin light chain kinase (mlck) for rlc, thereby indirectly inhibiting myosin ii activity	0.1364	SIGNOR-192792
PRKCA	protein	P17252	UNIPROT	MYL9	protein	P24844	UNIPROT	down-regulates	phosphorylation	Thr10	SKRAKAKtTKKRPQR	9606									22136066	YES		lperfetto	Rlc can also be phosphorylated at ser1/ser2/thr9 by protein kinase c (pkc). Biophysical studies show that phosphorylation at these sites leads to an increase in the km of myosin light chain kinase (mlck) for rlc, thereby indirectly inhibiting myosin ii activity	0.1364	SIGNOR-191536
PRKCA	protein	P17252	UNIPROT	MYOD1	protein	P15172	UNIPROT	down-regulates activity	phosphorylation	Thr115	ADRRKAAtMRERRRL	9534	BTO:0001538								1335366	YES		lperfetto	FGF inactivates myogenic helix-loop-helix proteins through phosphorylation of a conserved protein kinase C site in their DNA-binding domains.	0.1364	SIGNOR-248845
PRKCA	protein	P17252	UNIPROT	NCF1	protein	P14598	UNIPROT	up-regulates	phosphorylation	Ser303	RGAPPRRsSIRNAHS	9606	BTO:0000130								12056906	YES		lperfetto	Phosphopeptide mapping of p47(phox) showed that, as opposed to pkc zeta, pkc alpha, beta ii, and delta are able to phosphorylate all the major pkc sites. The use of p47(phox) mutants identified serines 303, 304, 315, 320, 328, 359, 370, and 379 as targets of pkc alpha, beta ii, and delta.Taken together, these results suggest that pkc alpha, beta ii, delta, and zeta expressed in human neutrophils …	0.2197	SIGNOR-89150
PRKCA	protein	P17252	UNIPROT	NCF1	protein	P14598	UNIPROT	up-regulates	phosphorylation	Ser304	GAPPRRSsIRNAHSI	9606	BTO:0000130								12056906	YES		lperfetto	Phosphopeptide mapping of p47(phox) showed that, as opposed to pkc zeta, pkc alpha, beta ii, and delta are able to phosphorylate all the major pkc sites. The use of p47(phox) mutants identified serines 303, 304, 315, 320, 328, 359, 370, and 379 as targets of pkc alpha, beta ii, and delta.Taken together, these results suggest that pkc alpha, beta ii, delta, and zeta expressed in human neutrophils …	0.2197	SIGNOR-89154
PRKCA	protein	P17252	UNIPROT	NCF1	protein	P14598	UNIPROT	up-regulates	phosphorylation	Ser315	AHSIHQRsRKRLSQD	9606	BTO:0000130								12056906	YES		lperfetto	Phosphopeptide mapping of p47(phox) showed that, as opposed to pkc zeta, pkc alpha, beta ii, and delta are able to phosphorylate all the major pkc sites. The use of p47(phox) mutants identified serines 303, 304, 315, 320, 328, 359, 370, and 379 as targets of pkc alpha, beta ii, and delta.Taken together, these results suggest that pkc alpha, beta ii, delta, and zeta expressed in human neutrophils …	0.2197	SIGNOR-89158
PRKCA	protein	P17252	UNIPROT	NCF1	protein	P14598	UNIPROT	up-regulates	phosphorylation	Ser320	QRSRKRLsQDAYRRN	9606	BTO:0000130								12056906	YES		lperfetto	Phosphopeptide mapping of p47(phox) showed that, as opposed to pkc zeta, pkc alpha, beta ii, and delta are able to phosphorylate all the major pkc sites. The use of p47(phox) mutants identified serines 303, 304, 315, 320, 328, 359, 370, and 379 as targets of pkc alpha, beta ii, and delta.Taken together, these results suggest that pkc alpha, beta ii, delta, and zeta expressed in human neutrophils …	0.2197	SIGNOR-89162
PRKCA	protein	P17252	UNIPROT	NCF1	protein	P14598	UNIPROT	up-regulates	phosphorylation	Ser328	QDAYRRNsVRFLQQR	9606	BTO:0000130								12056906	YES		lperfetto	Phosphopeptide mapping of p47(phox) showed that, as opposed to pkc zeta, pkc alpha, beta ii, and delta are able to phosphorylate all the major pkc sites. The use of p47(phox) mutants identified serines 303, 304, 315, 320, 328, 359, 370, and 379 as targets of pkc alpha, beta ii, and delta.Taken together, these results suggest that pkc alpha, beta ii, delta, and zeta expressed in human neutrophils …	0.2197	SIGNOR-89166
PRKCA	protein	P17252	UNIPROT	NCF1	protein	P14598	UNIPROT	up-regulates	phosphorylation	Ser359	EERQTQRsKPQPAVP	9606	BTO:0000130								12056906	YES		lperfetto	Phosphopeptide mapping of p47(phox) showed that, as opposed to pkc zeta, pkc alpha, beta ii, and delta are able to phosphorylate all the major pkc sites. The use of p47(phox) mutants identified serines 303, 304, 315, 320, 328, 359, 370, and 379 as targets of pkc alpha, beta ii, and delta.Taken together, these results suggest that pkc alpha, beta ii, delta, and zeta expressed in human neutrophils …	0.2197	SIGNOR-89170
PRKCA	protein	P17252	UNIPROT	NCF1	protein	P14598	UNIPROT	up-regulates	phosphorylation	Ser370	PAVPPRPsADLILNR	9606	BTO:0000130								12056906	YES		lperfetto	Phosphopeptide mapping of p47(phox) showed that, as opposed to pkc zeta, pkc alpha, beta ii, and delta are able to phosphorylate all the major pkc sites. The use of p47(phox) mutants identified serines 303, 304, 315, 320, 328, 359, 370, and 379 as targets of pkc alpha, beta ii, and delta.Taken together, these results suggest that pkc alpha, beta ii, delta, and zeta expressed in human neutrophils …	0.2197	SIGNOR-89174
PRKCA	protein	P17252	UNIPROT	NCF1	protein	P14598	UNIPROT	up-regulates	phosphorylation	Ser379	DLILNRCsESTKRKL	9606	BTO:0000130								12056906	YES		lperfetto	Phosphopeptide mapping of p47(phox) showed that, as opposed to pkc zeta, pkc alpha, beta ii, and delta are able to phosphorylate all the major pkc sites. The use of p47(phox) mutants identified serines 303, 304, 315, 320, 328, 359, 370, and 379 as targets of pkc alpha, beta ii, and delta.Taken together, these results suggest that pkc alpha, beta ii, delta, and zeta expressed in human neutrophils …	0.2197	SIGNOR-89178
PRKCA	protein	P17252	UNIPROT	NFATC1	protein	O95644	UNIPROT	down-regulates activity	phosphorylation	Ser294	PHGSPRVsVTDDSWL	9606	BTO:0000007								12351631	YES		lperfetto	Protein kinase A negatively modulates the nuclear accumulation of NF-ATc1. | Here we show that overexpression of PKA causes phosphorylation and cytoplasmic accumulation of NF-ATc1 in direct opposition to calcineurin by phosphorylating Ser-245, Ser-269, and Ser-294 in the conserved serine-proline repeat domain, and that mutation of these serines blocks the effect of PKA. Activation of endogenous P…	0.2197	SIGNOR-249175
PRKCA	protein	P17252	UNIPROT	NFE2L2	protein	Q16236	UNIPROT	up-regulates	phosphorylation	Ser40	SREVFDFsQRRKEYE	9606									12198130	YES		miannu	Phosphorylation of nrf2 at ser-40 by protein kinase c regulates antioxidant response element-mediated transcription / recently we reported evidence for the involvement of protein kinase c (pkc) in phosphorylating nrf2 and triggering its nuclear translocation in response to oxidative stress	0.1364	SIGNOR-91826
PRKCA	protein	P17252	UNIPROT	NKX3-1	protein	Q99801	UNIPROT	up-regulates	phosphorylation	Ser48	RQGGRTSsQRQRDPE	9606	BTO:0001130								11980664	YES		llicata	Phosphorylation of wild-type nkx3.1 decreased the apparent binding affinity of the protein for the consensus sequence by 3-fold relative to the nonphosphorylated protein (fig. 3) _ .	0.1364	SIGNOR-86723
PRKCA	protein	P17252	UNIPROT	NOS1	protein	P29475	UNIPROT	unknown				-1									1375933	YES		lperfetto	We now report that NOS is stoichiometrically phosphorylated by cAMP dependent protein kinase, protein kinase C, and calcium/calmodulin-dependent protein kinase, with each kinase phosphorylating a different serine site on NOS.	0.1364	SIGNOR-248848
PRKCA	protein	P17252	UNIPROT	NOS3	protein	P29474	UNIPROT	down-regulates activity	phosphorylation	Thr495	TGITRKKtFKEVANA	9606	BTO:0001853								24379783	YES		lperfetto	The phosphorylation of both S617 and S635 have also been shown to promote increased eNOS-derived NO release (Michell et al., 2002). The phosphorylaiton of S617 can be induced by PKA or Akt activity, and may serve to sensitize eNOS to calmodulin binding and modulate the phosphorylation of other eNOS sites	0.1364	SIGNOR-251620
PRKCA	protein	P17252	UNIPROT	NOX5	protein	Q96PH1	UNIPROT	up-regulates	phosphorylation	Ser536	GRGSKRLsRSVTMRK	9606									24505490	YES		llicata	A constitutively active form of pkc? Robustly increased basal and pma-stimulated nox5 activity and promoted the phosphorylation of nox5 on ser490, thr494, and ser498.	0.1364	SIGNOR-204546
PRKCA	protein	P17252	UNIPROT	NOX5	protein	Q96PH1	UNIPROT	up-regulates	phosphorylation	Ser544	RSVTMRKsQRSSKGS	9606									24505490	YES		llicata	A constitutively active form of pkc? Robustly increased basal and pma-stimulated nox5 activity and promoted the phosphorylation of nox5 on ser490, thr494, and ser498.	0.1364	SIGNOR-204550
PRKCA	protein	P17252	UNIPROT	NOX5	protein	Q96PH1	UNIPROT	up-regulates	phosphorylation	Thr540	KRLSRSVtMRKSQRS	9606									24505490	YES		llicata	A constitutively active form of pkc? Robustly increased basal and pma-stimulated nox5 activity and promoted the phosphorylation of nox5 on ser490, thr494, and ser498.	0.1364	SIGNOR-204554
PRKCA	protein	P17252	UNIPROT	NOXA1	protein	Q86UR1	UNIPROT	down-regulates	phosphorylation	Ser172	DQVQRRGsLPPRQVP	9606	BTO:0000007								20110267	YES		llicata	Phosphorylation of nadph oxidase activator 1 (noxa1) on serine 282 by map kinases and on serine 172 by protein kinase c and protein kinase a prevents nox1 hyperactivation.	0.1364	SIGNOR-163667
PRKCA	protein	P17252	UNIPROT	NOXO1	protein	Q8NFA2	UNIPROT	up-regulates	phosphorylation	Thr346	AIQSRCCtVTRRALE	9606									23957209	YES		llicata	Phosphorylation of thr341 allows noxo1 to sufficiently interact with noxa1, an interaction that participates in nox1 activation.	0.1364	SIGNOR-202482
PRKCA	protein	P17252	UNIPROT	NPHS1	protein	O60500	UNIPROT	up-regulates activity	phosphorylation	Thr1120	EYEESQWtGERDTQS	9606	BTO:0000007								21321125	YES		llicata	Binding of _-arrestin2 to the nephrin intracellular domain depended on phosphorylation of nephrin threonine residues 1120 and 1125 by pkc_.	0.1364	SIGNOR-178695
PRKCA	protein	P17252	UNIPROT	NPHS1	protein	O60500	UNIPROT	up-regulates activity	phosphorylation	Thr1125	QWTGERDtQSSTVST	9606	BTO:0000007								21321125	YES		llicata	Binding of _-arrestin2 to the nephrin intracellular domain depended on phosphorylation of nephrin threonine residues 1120 and 1125 by pkc_.	0.1364	SIGNOR-172056
PRKCA	protein	P17252	UNIPROT	NR1H4	protein	Q96RI1	UNIPROT	up-regulates	phosphorylation	Ser145	VVCGDRAsGYHYNAL	9606									18755856	YES		llicata	Phosphorylation of farnesoid x receptor by protein kinase c promotes its transcriptional activity. pkcalpha phosphorylates in vitro fxr in its dna-binding domain on s135 and s154.	0.1364	SIGNOR-180537
PRKCA	protein	P17252	UNIPROT	NR1H4	protein	Q96RI1	UNIPROT	up-regulates	phosphorylation	Ser164	CKGFFRRsITKNAVY	9606									18755856	YES		llicata	Phosphorylation of farnesoid x receptor by protein kinase c promotes its transcriptional activity. pkcalpha phosphorylates in vitro fxr in its dna-binding domain on s135 and s154.	0.1364	SIGNOR-180541
PRKCA	protein	P17252	UNIPROT	NRGN	protein	Q92686	UNIPROT	up-regulates activity	phosphorylation	Ser36	AAAKIQAsFRGHMAR	-1									8080473	YES		lperfetto	Phosphorylation of RC3 by PKC alpha, beta, or gamma was stimulated by Ca2+, phospholipid, and diacylglycerol. A single site, Ser36, which is adjacent to the predicted calmodulin (CaM)-binding domain, was phosphorylated by these enzymes. Phosphorylation of RC3 by PKC or PKM, a protease-degraded PKC, was inhibited by CaM. The effect of CaM apparently targets at RC3, as phosphorylation of protamine …	0.1364	SIGNOR-248913
PRKCA	protein	P17252	UNIPROT	OCLN	protein	Q16625	UNIPROT	up-regulates activity	phosphorylation	Ser340	DKRFYPEsSYKSTPV	9615	BTO:0000837								11502742	YES		lperfetto	Protein kinase C regulates the phosphorylation and cellular localization of occludin. Ser(338) of occludin was identified as an in vitro protein kinase C phosphorylation site using peptide mass fingerprint analysis and electrospray ionization tandem mass spectroscopy. Both the phosphorylation of occludin and its incorporation into tight junctions induced by calcium switch were markedly inhibited …	0.1364	SIGNOR-249105
PRKCA	protein	P17252	UNIPROT	OPRD1	protein	P41143	UNIPROT	unknown	phosphorylation	Ser344	CGRPDPSsFSRAREA	9606	BTO:0000007								11085981	YES		lperfetto	In the current study, we identified a PKC-mediated phosphorylation site in the delta-opioid receptor (DOR) and demonstrated that activation of PKC by stimulation of other types of GPCR or increase in intracellular Ca2+concentration in HEK 293 cells induces heterologous phosphorylation of DOR. Our results further established that DOR phosphorylation at Ser-344 by PKC results in internalization of …	0.1364	SIGNOR-249062
PRKCA	protein	P17252	UNIPROT	PA2G4	protein	Q9UQ80	UNIPROT	unknown	phosphorylation	Ser363	ALLQSSAsRKTQKKK	9606	BTO:0004737								11325528	YES		lperfetto	We found that Ebp1 was basally phosphorylated in AU565 breast cancer cells on serine/threonine residues and that this phosphorylation was enhanced by heregulin treatment. Both serine and threonine residues of a GST-Ebp1 fusion protein were phosphorylated by PKC in vitro. In vivo, we demonstrated that basal Ebp1 phosphorylation was dependent upon PKC.	0.1364	SIGNOR-249089
PRKCA	protein	P17252	UNIPROT	PA2G4	protein	Q9UQ80	UNIPROT	unknown	phosphorylation	Thr366	QSSASRKtQKKKKKK	9606	BTO:0004737								11325528	YES		lperfetto	We found that Ebp1 was basally phosphorylated in AU565 breast cancer cells on serine/threonine residues and that this phosphorylation was enhanced by heregulin treatment. Both serine and threonine residues of a GST-Ebp1 fusion protein were phosphorylated by PKC in vitro. In vivo, we demonstrated that basal Ebp1 phosphorylation was dependent upon PKC.	0.1364	SIGNOR-249092
PRKCA	protein	P17252	UNIPROT	PDE3A	protein	Q14432	UNIPROT	up-regulates	phosphorylation	Ser312	SKSHRRTsLPCIPRE	9606									19261611	YES		gcesareni	Phosphorylation and activation of pde3a required the activation of pkc	0.1364	SIGNOR-184448
PRKCA	protein	P17252	UNIPROT	PDE3A	protein	Q14432	UNIPROT	up-regulates	phosphorylation	Ser428	IPKRLRRsLPPGLLR	9606									19261611	YES		llicata	Protein kinase c-mediated phosphorylation and activation of pde3a regulate camp levels in human platelets. together, these results demonstrate that platelet activation stimulates pkc-dependent phosphorylation of pde3a on ser(312), ser(428), ser(438), ser(465), and ser(492) leading to a subsequent increase in camp hydrolysis and 14-3-3 binding.	0.1364	SIGNOR-184452
PRKCA	protein	P17252	UNIPROT	PDE3A	protein	Q14432	UNIPROT	up-regulates	phosphorylation	Ser438	PGLLRRVsSTWTTTT	9606									19261611	YES		llicata	Protein kinase c-mediated phosphorylation and activation of pde3a regulate camp levels in human platelets. together, these results demonstrate that platelet activation stimulates pkc-dependent phosphorylation of pde3a on ser(312), ser(428), ser(438), ser(465), and ser(492) leading to a subsequent increase in camp hydrolysis and 14-3-3 binding.	0.1364	SIGNOR-184456
PRKCA	protein	P17252	UNIPROT	PDE3A	protein	Q14432	UNIPROT	up-regulates	phosphorylation	Ser465	VRRDRSTsIKLQEAP	9606									19261611	YES		llicata	Protein kinase c-mediated phosphorylation and activation of pde3a regulate camp levels in human platelets. together, these results demonstrate that platelet activation stimulates pkc-dependent phosphorylation of pde3a on ser(312), ser(428), ser(438), ser(465), and ser(492) leading to a subsequent increase in camp hydrolysis and 14-3-3 binding.	0.1364	SIGNOR-184460
PRKCA	protein	P17252	UNIPROT	PDE3A	protein	Q14432	UNIPROT	up-regulates	phosphorylation	Ser492	MTLTKSRsFTSSYAI	9606									19261611	YES		llicata	Protein kinase c-mediated phosphorylation and activation of pde3a regulate camp levels in human platelets. together, these results demonstrate that platelet activation stimulates pkc-dependent phosphorylation of pde3a on ser(312), ser(428), ser(438), ser(465), and ser(492) leading to a subsequent increase in camp hydrolysis and 14-3-3 binding.	0.1364	SIGNOR-184464
PRKCA	protein	P17252	UNIPROT	PEA15	protein	Q15121	UNIPROT	down-regulates	phosphorylation	Ser104	TKLTRIPsAKKYKDI	9606		BTO:0000149							15917297	YES		miannu	Pea-15 is phosphorylated on two ser residues, ser104 and ser116. Protein kinase c (pkc) phosphorylates ser104 / we report that phosphorylation of pea-15 blocks its interaction with erk1/2 in vitro and in vivo and that phosphorylation of both ser104 and ser116 is required for this effect.	0.1364	SIGNOR-137841
PRKCA	protein	P17252	UNIPROT	PFKFB2	protein	O60825	UNIPROT	up-regulates activity	phosphorylation	Thr475	TPLSSSNtIRRPRNY	-1									1322130	YES		lperfetto	The phosphorylation sites for both cAMP-dependent protein kinase and protein kinase C were located in a single peptide whose sequence was Arg-Arg-Asn-Ser-(P)-Phe-Thr-Pro-Leu-Ser-Ser-Ser-Asn-Thr(P)-Ile-Arg-Arg-Pro. The seryl residue nearest the N terminus was the residue specifically phosphorylated by cAMP-dependent protein kinase, whereas the threonine residue nearest the C terminus was phosphory…	0.1364	SIGNOR-248844
PRKCA	protein	P17252	UNIPROT	PIP5K1B	protein	O14986	UNIPROT	down-regulates	phosphorylation	Ser413	PSKKRCNsIAALKAT	9606									23909401	YES		lperfetto	Collaboration of ampk and pkc to induce phosphorylation of ser413 on pip5k1b resulting in decreased kinase activity and reduced ptdins(4,5)p2 synthesis in response to oxidative stress and energy restriction. we demonstrate that pkc can directly phosphorylate ser413 in vitro	0.1364	SIGNOR-194820
PRKCA	protein	P17252	UNIPROT	PLA2G4A	protein	P47712	UNIPROT	up-regulates	phosphorylation			9606	BTO:0000876								16963226	YES		gcesareni	Pkcalfa, but not pkcbeta, is the predominant cpkc isoenzyme required for cpla2 protein phosphorylation and maximal induction of cpla2 enzymatic activity.	0.1364	SIGNOR-149406
PRKCA	protein	P17252	UNIPROT	PLCB1	protein	Q9NQ66	UNIPROT	unknown	phosphorylation	Ser887	HSQPAPGsVKAPAKT	10090	BTO:0005065								11278470	YES		lperfetto	. Two-dimensional phosphopeptide mapping and site-directed mutagenesis demonstrated that PKC promoted phosphorylation of PLC beta1 at serine 887 in the nucleus of IGF-I-treated cells. Overexpression of either a PLC beta1 mutant in which the PKC phosphorylation site Ser(887) was replaced by alanine, or a dominant-negative PKC alpha, resulted in a sustained activation of nuclear PLC following IGF-I…	0.1364	SIGNOR-249081
PRKCA	protein	P17252	UNIPROT	PLCB3	protein	Q01970	UNIPROT	down-regulates	phosphorylation	Ser1105	LDRKRHNsISEAKMR	9606									9660757	YES		gcesareni	These data establish that direct phosphorylation by pka of ser1105 in the putative g-box of plcbeta3 inhibits galphaq-stimulated plcbeta3 activity.	0.1364	SIGNOR-58859
PRKCA	protein	P17252	UNIPROT	PLCG1	protein	P19174	UNIPROT	down-regulates	phosphorylation	Ser1248	HGRAREGsFESRYQQ	9606	BTO:0000782;BTO:0000661								1370476	YES		llicata	The observation that pka also phosphorylates plc-yl on serine 1248 suggests that phosphorylation of this residue may be a common mechanism by which pkc and pka inhibit plc-yl.	0.1364	SIGNOR-17905
PRKCA	protein	P17252	UNIPROT	PLD1	protein	Q13393	UNIPROT	up-regulates	phosphorylation	Ser2	sLKNEPRV	9606		BTO:0000142							10441128	YES		gcesareni	Serine 2, threonine 147, and serine 561 were identified as phosphorylation sites of pld1 by pkcalpha in the cells.	0.1364	SIGNOR-69930
PRKCA	protein	P17252	UNIPROT	PLD1	protein	Q13393	UNIPROT	up-regulates	phosphorylation	Ser561	PRKFSKFsLYKQLHR	9606		BTO:0000142							10441128	YES		gcesareni	Serine 2, threonine 147, and serine 561 were identified as phosphorylation sites of pld1 by pkcalpha in the cells.	0.1364	SIGNOR-69934
PRKCA	protein	P17252	UNIPROT	PLD1	protein	Q13393	UNIPROT	up-regulates	phosphorylation	Thr147	PIPTRRHtFRRQNVR	9606		BTO:0000142							10441128	YES		gcesareni	Serine 2, threonine 147, and serine 561 were identified as phosphorylation sites of pld1 by pkcalpha in the cells.	0.1364	SIGNOR-69938
PRKCA	protein	P17252	UNIPROT	PLD2	protein	O14939	UNIPROT	up-regulates	phosphorylation	Ser243	RWLVVKDsFLLYMCL	9606									15979581	YES		miannu	The phosphorylation sites in phospholipase d2 (pld2) induced by activation of protein kinase calpha (pkcalpha) in cos 7 cells were analyzed by mass spectrometry. Ser134, 146, and 243, and thr72, 99/100, and 252 were identified. These sites were mutated to ala and the double mutation of ser243 and thr252 eliminated the phosphorylation. / the s243/t252a mutant showed a partial decrease in pld2 acti…	0.1364	SIGNOR-138351
PRKCA	protein	P17252	UNIPROT	PLD2	protein	O14939	UNIPROT	up-regulates	phosphorylation	Thr252	LLYMCLEtGAISFVQ	9606									15979581	YES		miannu	The phosphorylation sites in phospholipase d2 (pld2) induced by activation of protein kinase calpha (pkcalpha) in cos 7 cells were analyzed by mass spectrometry. Ser134, 146, and 243, and thr72, 99/100, and 252 were identified. These sites were mutated to ala and the double mutation of ser243 and thr252 eliminated the phosphorylation. / the s243/t252a mutant showed a partial decrease in pld2 acti…	0.1364	SIGNOR-138355
PRKCA	protein	P17252	UNIPROT	PLEK	protein	P08567	UNIPROT	up-regulates	phosphorylation	Ser113	GQKFARKsTRRSIRL	9606									7559487	YES		miannu	Pleckstrin is a substrate for protein kinase c / a combination of phosphopeptide analysis and site-directed mutagenesis shows that three residues in the intervening sequence between the two pleckstrin ph domains become phosphorylated: ser113, thr114, and ser117. /these results suggest that the phosphorylation of at least two of the sites is required for maximal pleckstrin activity	0.1983	SIGNOR-28880
PRKCA	protein	P17252	UNIPROT	PLEK	protein	P08567	UNIPROT	up-regulates	phosphorylation	Ser117	ARKSTRRsIRLPETI	9606									7559487	YES		gcesareni	To determine the role of pkc-dependent phosphorylation in pleckstrin function, we mapped the phosphorylation sites in vivo of wild-type and site-directed mutants of pleckstrin expressed in cos cells. Phosphorylation was found to occur almost exclusively on ser-113 and ser-117. Replacing all these sites with glycine decreased phosphorylation by > 90% and reduced pleckstrin's ability to inhibit pho…	0.1983	SIGNOR-28884
PRKCA	protein	P17252	UNIPROT	PLEK	protein	P08567	UNIPROT	up-regulates	phosphorylation	Ser117	ARKSTRRsIRLPETI	9606									8615792	YES		gcesareni	To determine the role of pkc-dependent phosphorylation in pleckstrin function, we mapped the phosphorylation sites in vivo of wild-type and site-directed mutants of pleckstrin expressed in cos cells. Phosphorylation was found to occur almost exclusively on ser-113 and ser-117. Replacing all these sites with glycine decreased phosphorylation by > 90% and reduced pleckstrin's ability to inhibit pho…	0.1983	SIGNOR-40048
PRKCA	protein	P17252	UNIPROT	PRKCA	protein	P17252	UNIPROT	up-regulates	phosphorylation	Ser657	QSDFEGFsYVNPQFV	9606									15277524	YES		lperfetto	Pkc is frequently autophosphorylated on two c-terminal sites, the turn motif (thr- 638 in human pkc ) and the hydrophobic site (ser-657 in human pkc ). Thus, it is becoming clear that autophosphorylation of pkc can be a regulated event and that it has significant impact on pkc function	0.2197	SIGNOR-127253
PRKCA	protein	P17252	UNIPROT	PRKCA	protein	P17252	UNIPROT	up-regulates	phosphorylation	Thr638	TRGQPVLtPPDQLVI	9606									15277524	YES		lperfetto	Pkc is frequently autophosphorylated on two c-terminal sites, the turn motif (thr- 638 in human pkc ) and the hydrophobic site (ser-657 in human pkc ). Thus, it is becoming clear that autophosphorylation of pkc can be a regulated event and that it has significant impact on pkc function	0.2197	SIGNOR-127257
PRKCA	protein	P17252	UNIPROT	PRKD1	protein	Q15139	UNIPROT	up-regulates	phosphorylation	Ser738	ARIIGEKsFRRSVVG	9606									10197446	YES		llicata	These results provide direct evidence that pkd becomes activated in vivo as a consequence of pkc-mediated phosphorylation of serines 744 and 748.	0.1364	SIGNOR-66666
PRKCA	protein	P17252	UNIPROT	PRKD1	protein	Q15139	UNIPROT	up-regulates	phosphorylation	Ser742	GEKSFRRsVVGTPAY	9606									10197446	YES		llicata	These results provide direct evidence that pkd becomes activated in vivo as a consequence of pkc-mediated phosphorylation of serines 744 and 748.	0.1364	SIGNOR-66670
PRKCA	protein	P17252	UNIPROT	PRKG1	protein	Q13976	UNIPROT	up-regulates	phosphorylation	Thr59	THIGPRTtRAQGISA	9606									12609995	YES		gcesareni	Antibodies generated against phosphorylated threonine 58 were used to demonstrate phosphorylation in response to pma treatment of the cells with kinetics similar to vasodilator-stimulated phosphoprotein phosphorylation. A phospho-mimetic mutation at this site (t58e) generated a partially activated pkg that was more sensitive to cgmp levels. A phospho- mutation (t58a) revealed that this residue is…	0.1364	SIGNOR-98803
PRKCA	protein	P17252	UNIPROT	Proliferation	phenotype	SIGNOR-PH4	SIGNOR	up-regulates				9606	BTO:0000599								15730925	NO		irozzo	PKC-alpha asODN (antisense oligonucleotides) could inhibit the growth and proliferation of HepG2 and induce its apoptosis by blocking the cell signal transduction related to PKC-alpha in vitro, and may be potentially used in the prevention and management of recurrent and metastatic HCC.	0.3863	SIGNOR-256266
PRKCA	protein	P17252	UNIPROT	PSEN1	protein	P49768	UNIPROT	up-regulates activity	phosphorylation	Ser346	EWEAQRDsHLGPHRS	9606	BTO:0000007								14576165	YES		lperfetto	A phosphorylation site at serine residue 346 was identified that is selectively phosphorylated by PKC but not by PKA. This site is localized within a recognition motif for caspases, and phosphorylation strongly inhibits proteolytic processing of PS1 by caspase activity during apoptosis.	0.1364	SIGNOR-249236
PRKCA	protein	P17252	UNIPROT	PTGIR	protein	P43119	UNIPROT	unknown	phosphorylation	Ser328	TPLSQLAsGRRDPRA	9606	BTO:0000007								9722557	YES		lperfetto	These results indicate that PKC-dependent phosphorylation is of critical importance to homologous regulation of hIP. Ser-328 is a primary site for PKC phosphorylation of hIP.	0.1364	SIGNOR-249011
PRKCA	protein	P17252	UNIPROT	PTPN11	protein	Q06124	UNIPROT	unknown	phosphorylation	Ser595	GLMQQQKsFR	9606	BTO:0000007								11781100	YES		lperfetto	In summary, SHP2 is phosphorylated on serine residues 576 and 591 by PKC isoforms alpha, beta 1, beta 2, and eta.	0.1364	SIGNOR-249138
PRKCA	protein	P17252	UNIPROT	PTPN12	protein	Q05209	UNIPROT	down-regulates	phosphorylation	Ser39	FMRLRRLsTKYRTEK	9606	BTO:0000567								7520867	YES		miannu	Ptp-pest is phosphorylated in vitro by both cyclic amp-dependent protein kinase (pka) and protein kinase c (pkc) at two major sites, which we have identified as ser39 and ser435 / phosphorylation of ser39 in vitro decreases the activity of ptp-pest by reducing its affinity for substrate.	0.1364	SIGNOR-27300
PRKCA	protein	P17252	UNIPROT	PTPN12	protein	Q05209	UNIPROT	down-regulates	phosphorylation	Ser435	KKLERNLsFEIKKVP	9606	BTO:0000567								7520867	YES		llicata	Ptp-pest is phosphorylated in vitro by both cyclic amp-dependent protein kinase (pka) and protein kinase c (pkc) at two major sites, which we have identified as ser39 and ser435. our results suggest that both pkc and pka are capable of phosphorylating, and therefore inhibiting, ptp-pest in vivo	0.1364	SIGNOR-27304
PRKCA	protein	P17252	UNIPROT	PTPN6	protein	P29350	UNIPROT	down-regulates	phosphorylation	Ser591	DKEKSKGsLKRK	9606									15269224	YES		llicata	Protein kinase calpha therefore critically and negatively regulates shp-1 function, forming part of a mechanism to retain shp-1 in a basal active state through interaction with its sh2 domains, and phosphorylating its c-terminal ser591 upon cellular activation	0.1364	SIGNOR-126876
PRKCA	protein	P17252	UNIPROT	RAF1	protein	P04049	UNIPROT	unknown	phosphorylation	Ser233	VSSQHRYsTPHAFTF	9606									12551925	YES		gcesareni	For example, PKCα phosphorylates Raf-1 at serine 499 (13), but mutation of this residue did not impede activation of Raf-1 by the physiological stimulators Ras and Lck. Similarly, both v-Src and phorbol esters were able to activate Raf-1 even though the PKC phosphorylation sites at serine 497 and serine 499 were mutated to alanine (14). Thus, although some PKC phosphorylation sites on Raf-1 have …	0.2753	SIGNOR-37466
PRKCA	protein	P17252	UNIPROT	RAF1	protein	P04049	UNIPROT	unknown	phosphorylation	Ser497	ATVKSRWsGSQQVEQ	9606									12551925	YES		gcesareni	For example, PKCα phosphorylates Raf-1 at serine 499 (13), but mutation of this residue did not impede activation of Raf-1 by the physiological stimulators Ras and Lck. Similarly, both v-Src and phorbol esters were able to activate Raf-1 even though the PKC phosphorylation sites at serine 497 and serine 499 were mutated to alanine (14). Thus, although some PKC phosphorylation sites on Raf-1 have …	0.2753	SIGNOR-37844
PRKCA	protein	P17252	UNIPROT	RAF1	protein	P04049	UNIPROT	unknown	phosphorylation	Ser499	VKSRWSGsQQVEQPT	9606									12551925	YES		gcesareni	For example, PKCα phosphorylates Raf-1 at serine 499 (13), but mutation of this residue did not impede activation of Raf-1 by the physiological stimulators Ras and Lck. Similarly, both v-Src and phorbol esters were able to activate Raf-1 even though the PKC phosphorylation sites at serine 497 and serine 499 were mutated to alanine (14). Thus, although some PKC phosphorylation sites on Raf-1 have …	0.2753	SIGNOR-97644
PRKCA	protein	P17252	UNIPROT	RAF1	protein	P04049	UNIPROT	up-regulates	phosphorylation	Ser619	SLPKINRsASEPSLH	9606									12551925	YES		gcesareni	Pkc can effectively phosphorylate raf-1, this is a direct effect of activated pkc and not the result of raf-1 autophosphorylation.	0.3372	SIGNOR-97648
PRKCA	protein	P17252	UNIPROT	RALB	protein	P11234	UNIPROT	unknown	phosphorylation	Ser198	KSSKNKKsFKERCCL	9606		BTO:0000763							20940393	YES		llicata	Here we test this hypothesis and show that ralb is phosphorylated at s198 by protein kinase c (pkc). this indicates phosphorylation of ralb is important for the development of lung metastasis in human bladder cancer cells.	0.1364	SIGNOR-168532
PRKCA	protein	P17252	UNIPROT	RHO	protein	P08100	UNIPROT	unknown	phosphorylation	Ser334	PLGDDEAsATVSKTE	-1									9099669	YES		lperfetto	Thus, the primary protein kinase C sites are Ser334 and Ser338, with minor phosphorylation of Thr335/336 and Ser343.	0.2817	SIGNOR-248966
PRKCA	protein	P17252	UNIPROT	RHO	protein	P08100	UNIPROT	unknown	phosphorylation	Ser338	DEASATVsKTETSQV	-1									11910029	YES		lperfetto	Thus, the primary protein kinase C sites are Ser334 and Ser338, with minor phosphorylation of Thr335/336 and Ser343.	0.2817	SIGNOR-249147
PRKCA	protein	P17252	UNIPROT	RHO	protein	P08100	UNIPROT	unknown	phosphorylation	Ser338	DEASATVsKTETSQV	-1									9099669	YES		lperfetto	Thus, the primary protein kinase C sites are Ser334 and Ser338, with minor phosphorylation of Thr335/336 and Ser343.	0.2817	SIGNOR-248967
PRKCA	protein	P17252	UNIPROT	RHO	protein	P08100	UNIPROT	unknown	phosphorylation	Ser343	TVSKTETsQVAPA	-1									11910029	YES		lperfetto	Thus, the primary protein kinase C sites are Ser334 and Ser338, with minor phosphorylation of Thr335/336 and Ser343.	0.2817	SIGNOR-249148
PRKCA	protein	P17252	UNIPROT	RHO	protein	P08100	UNIPROT	unknown	phosphorylation	Ser343	TVSKTETsQVAPA	-1									9099669	YES		lperfetto	Thus, the primary protein kinase C sites are Ser334 and Ser338, with minor phosphorylation of Thr335/336 and Ser343.	0.2817	SIGNOR-248968
PRKCA	protein	P17252	UNIPROT	RHO	protein	P08100	UNIPROT	unknown	phosphorylation	Thr336	GDDEASAtVSKTETS	-1									9099669	YES		lperfetto	Thus, the primary protein kinase C sites are Ser334 and Ser338, with minor phosphorylation of Thr335/336 and Ser343.	0.2817	SIGNOR-248969
PRKCA	protein	P17252	UNIPROT	RORA	protein	P35398	UNIPROT	unknown	phosphorylation	Ser35	ETPLNQEsARKSEPP	9606									20122401	YES		llicata	Wnt5a/pkcalpha-dependent phosphorylation on serine residue 35 of roralpha is crucial to link roralpha to wnt/beta-catenin signaling, which exerts inhibitory function of the expression of wnt/beta-catenin target genes.	0.1364	SIGNOR-163702
PRKCA	protein	P17252	UNIPROT	RPL10	protein	P27635	UNIPROT	unknown				-1									9016777	YES		lperfetto	QM is phosphorylated by PKC and the extent of phosphorylation by PKC is correlated with the extent of inhibition of binding of QM to c-Jun.	0.1364	SIGNOR-248957
PRKCA	protein	P17252	UNIPROT	RPL10	protein	P27635	UNIPROT	unknown	phosphorylation	Ser168	GRQKIHIsKKWGFTK	-1									9016777	YES		lperfetto	Moreover, QM is phosphorylated by PKC and the extent of phosphorylation by PKC is correlated with the extent of inhibition of binding of QM to c-Jun.	0.1364	SIGNOR-248958
PRKCA	protein	P17252	UNIPROT	RRAD	protein	P55042	UNIPROT	unknown	phosphorylation	Ser214	LVRSREVsVDEGRAC	-1									9677319	YES		lperfetto	Here we show that Rad serves as a substrate for phosphorylation by CaMKII, cAMP-dependent protein kinase (PKA), protein kinase C (PKC) and casein kinase II (CKII) with stoichiometries in vitro of 0.2-1.3 mol of phosphate/mol of Rad. | PKC and CKII phosphorylate multiple C-terminal serine residues, including Ser214, Ser257, Ser273, Ser290 and Ser299. | However, phosphorylation of Rad by PKC and CK…	0.1364	SIGNOR-249000
PRKCA	protein	P17252	UNIPROT	RPS6KB2	protein	Q9UBS0	UNIPROT	unknown	phosphorylation	Ser473	PPSGTKKsKRGRGRP	9606									12529391	YES		llicata	Pkc-mediated phosphorylation at s486 does not affect s6k activity but eliminates the function of its nuclear localization signal and causes retention of an activated form of the kinase in the cytoplasm.		SIGNOR-97279
PRKCA	protein	P17252	UNIPROT	RRAD	protein	P55042	UNIPROT	unknown	phosphorylation	Ser257	QIRLRRDsKEANARR	-1	BTO:0002320								9677319	YES		lperfetto	Here we show that Rad serves as a substrate for phosphorylation by CaMKII, cAMP-dependent protein kinase (PKA), protein kinase C (PKC) and casein kinase II (CKII) with stoichiometries in vitro of 0.2-1.3 mol of phosphate/mol of Rad. | PKC and CKII phosphorylate multiple C-terminal serine residues, including Ser214, Ser257, Ser273, Ser290 and Ser299. | However, phosphorylation of Rad by PKC and CK…	0.1364	SIGNOR-249002
PRKCA	protein	P17252	UNIPROT	RRAD	protein	P55042	UNIPROT	unknown	phosphorylation	Ser273	AGTRRREsLGKKAKR	-1									9677319	YES		lperfetto	Here we show that Rad serves as a substrate for phosphorylation by CaMKII, cAMP-dependent protein kinase (PKA), protein kinase C (PKC) and casein kinase II (CKII) with stoichiometries in vitro of 0.2-1.3 mol of phosphate/mol of Rad. | PKC and CKII phosphorylate multiple C-terminal serine residues, including Ser214, Ser257, Ser273, Ser290 and Ser299. | However, phosphorylation of Rad by PKC and CK…	0.1364	SIGNOR-249004
PRKCA	protein	P17252	UNIPROT	RRAD	protein	P55042	UNIPROT	unknown	phosphorylation	Ser290	GRIVARNsRKMAFRA	-1									9677319	YES		lperfetto	Here we show that Rad serves as a substrate for phosphorylation by CaMKII, cAMP-dependent protein kinase (PKA), protein kinase C (PKC) and casein kinase II (CKII) with stoichiometries in vitro of 0.2-1.3 mol of phosphate/mol of Rad. | PKC and CKII phosphorylate multiple C-terminal serine residues, including Ser214, Ser257, Ser273, Ser290 and Ser299. | However, phosphorylation of Rad by PKC and CK…	0.1364	SIGNOR-249006
PRKCA	protein	P17252	UNIPROT	RRAD	protein	P55042	UNIPROT	unknown	phosphorylation	Ser299	KMAFRAKsKSCHDLS	-1									9677319	YES		lperfetto	Here we show that Rad serves as a substrate for phosphorylation by CaMKII, cAMP-dependent protein kinase (PKA), protein kinase C (PKC) and casein kinase II (CKII) with stoichiometries in vitro of 0.2-1.3 mol of phosphate/mol of Rad. | PKC and CKII phosphorylate multiple C-terminal serine residues, including Ser214, Ser257, Ser273, Ser290 and Ser299. | However, phosphorylation of Rad by PKC and CK…	0.1364	SIGNOR-249008
PRKCA	protein	P17252	UNIPROT	SDC2	protein	P34741	UNIPROT	unknown	phosphorylation	Ser187	DLGERKPsSAAYQKA	-1									9244383	YES		lperfetto	We investigated phosphorylation of syndecan-2 cytoplasmic domain by PKC | Peptide mapping and substitution studies showed that both serines were phosphoacceptors, but each had slightly different affinity, with that of serine-197 being higher than serine-198.	0.1364	SIGNOR-248973
PRKCA	protein	P17252	UNIPROT	SDC2	protein	P34741	UNIPROT	unknown	phosphorylation	Ser188	LGERKPSsAAYQKAP	-1									9244383	YES		lperfetto	We investigated phosphorylation of syndecan-2 cytoplasmic domain by PKC | Peptide mapping and substitution studies showed that both serines were phosphoacceptors, but each had slightly different affinity, with that of serine-197 being higher than serine-198.	0.1364	SIGNOR-248976
PRKCA	protein	P17252	UNIPROT	SDC4	protein	P31431	UNIPROT	up-regulates activity	phosphorylation	Ser179	MKKKDEGsYDLGKKP	10116	BTO:0001176								11916978	YES		lperfetto	The phosphorylation state of Ser(183) in the cytoplasmic tail of syndecan-4 determines the binding affinity of the cytoplasmic tail to phosphatidylinositol 4,5-bisphosphate (PIP(2)), the capacity of the tail to multimerize, and its ability to activate protein kinase C (PKC) alpha. We sought to identify the kinase responsible for this phosphorylation and to determine its downstream effects on PKCa…	0.2197	SIGNOR-249149
PRKCA	protein	P17252	UNIPROT	SNAP23	protein	O00161	UNIPROT	unknown	phosphorylation	Ser161	ENLTQVGsILGNLKD	9606	BTO:0000132								12930825	YES		lperfetto	Ion trap mass spectrometry revealed that platelet SNAP-23 was phosphorylated at Ser23/Thr24 and Ser161, after cell activation by thrombin; these sites were also identified in PKC-phosphorylated r-SNAP-23. SNAP-23 mutants that mimic phosphorylation at Ser23/Thr24 inhibited syntaxin 4 interactions, whereas a phosphorylation mutant of Ser161 had only minor effects. | Because mutants that mimic SNAP-…	0.1364	SIGNOR-249227
PRKCA	protein	P17252	UNIPROT	SNAP23	protein	O00161	UNIPROT	unknown	phosphorylation	Ser23	ITDESLEsTRRILGL	9606	BTO:0000132								12930825	YES		lperfetto	Ion trap mass spectrometry revealed that platelet SNAP-23 was phosphorylated at Ser23/Thr24 and Ser161, after cell activation by thrombin; these sites were also identified in PKC-phosphorylated r-SNAP-23. SNAP-23 mutants that mimic phosphorylation at Ser23/Thr24 inhibited syntaxin 4 interactions, whereas a phosphorylation mutant of Ser161 had only minor effects. | Because mutants that mimic SNAP-…	0.1364	SIGNOR-249228
PRKCA	protein	P17252	UNIPROT	SNAP23	protein	O00161	UNIPROT	unknown	phosphorylation	Thr24	TDESLEStRRILGLA	9606	BTO:0000132								12930825	YES		lperfetto	Ion trap mass spectrometry revealed that platelet SNAP-23 was phosphorylated at Ser23/Thr24 and Ser161, after cell activation by thrombin; these sites were also identified in PKC-phosphorylated r-SNAP-23. SNAP-23 mutants that mimic phosphorylation at Ser23/Thr24 inhibited syntaxin 4 interactions, whereas a phosphorylation mutant of Ser161 had only minor effects. | Because mutants that mimic SNAP-…	0.1364	SIGNOR-249229
PRKCA	protein	P17252	UNIPROT	SNAP25	protein	P60880	UNIPROT	unknown	phosphorylation	Ser187	RIMEKADsNKTRIDE	9606	BTO:0000567								12459461	YES		lperfetto	This study establishes that SNAP-25 is differentially phosphorylated by protein kinase C and protein kinase A in neuroendocrine PC12 cells. Using phosphopeptide mapping and site-directed mutagenesis we identified both Thr138 and Ser187 as the targets of SNAP-25 phosphorylation by protein kinase C	0.1364	SIGNOR-249178
PRKCA	protein	P17252	UNIPROT	SNAP25	protein	P60880	UNIPROT	unknown	phosphorylation	Thr138	GGFIRRVtNDARENE	9606	BTO:0000567								12459461	YES		lperfetto	This study establishes that SNAP-25 is differentially phosphorylated by protein kinase C and protein kinase A in neuroendocrine PC12 cells. Using phosphopeptide mapping and site-directed mutagenesis we identified both Thr138 and Ser187 as the targets of SNAP-25 phosphorylation by protein kinase C	0.1364	SIGNOR-249179
PRKCA	protein	P17252	UNIPROT	SPAG1	protein	Q07617	UNIPROT	unknown	phosphorylation	Ser326	VERDLKNsEAASETQ	-1									11517287	YES		lperfetto	In-vitro incubation with [_-32P]ATP showed that HSD-3.8 protein can be phosphorylated by PKC. The phosphate is probably linked to the serine residue presenting the sequence X LysXX SerX.	0.1364	SIGNOR-249109
PRKCA	protein	P17252	UNIPROT	SRC	protein	P12931	UNIPROT	unknown	phosphorylation	Ser12	KSKPKDAsQRRRSLE	-1									2996780	YES		lperfetto	We propose that protein kinase C is responsible for this modification based on the following evidence. First, the tumor promoters, 12-O-tetradecanoylphorbol-13-acetate and teleocidin, and synthetic diacylglycerol, known activators of protein kinase C in vivo, cause nearly complete phosphorylation of pp60src at serine 12. Second, among five purified serine/threonine-specific protein kinases tested…	0.1364	SIGNOR-248893
PRKCA	protein	P17252	UNIPROT	SRF	protein	P11831	UNIPROT	down-regulates	phosphorylation	Ser162	LRRYTTFsKRKTGIM	10090									16537394	YES		lperfetto	Mimicking phosphorylation of serine-162, a target of protein kinase c-alpha, with an aspartic acid substitution (srf-s162d) completely inhibited srf-dna binding and blocked alpha-actin gene transcription pkc? Highly phosphorylated serine-162.	0.1983	SIGNOR-234461
PRKCA	protein	P17252	UNIPROT	STXBP1	protein	P61764	UNIPROT	unknown	phosphorylation	Ser306	VSQEVTRsLKDFSSS	-1									12519779	YES		lperfetto	Munc18a is essential for neurotransmitter release by exocytosis and can be phosphorylated by PKC in vitro on Ser-306 and Ser-313. We demonstrate that it is phosphorylated on Ser-313 in response to phorbol ester treatment in adrenal chromaffin cells. Mutation of both phosphorylation sites to glutamate reduces its affinity for syntaxin and so acts as a phosphomimetic mutation.	0.1364	SIGNOR-249182
PRKCA	protein	P17252	UNIPROT	THOC5	protein	Q13769	UNIPROT	up-regulates	phosphorylation	Ser5	sSKKRKPK	9606	BTO:0000801;BTO:0000876								15221008	YES		llicata	We conclude m-csf-mediated activation of pkcalpha can potentiate fmip action to initiate survival/differentiation signaling.	0.1364	SIGNOR-126568
PRKCA	protein	P17252	UNIPROT	THOC5	protein	Q13769	UNIPROT	up-regulates	phosphorylation	Ser6	sKKRKPKV	9606	BTO:0000801;BTO:0000876								15221008	YES		llicata	We conclude m-csf-mediated activation of pkcalpha can potentiate fmip action to initiate survival/differentiation signaling.	0.1364	SIGNOR-126572
PRKCA	protein	P17252	UNIPROT	TNNI3	protein	P19429	UNIPROT	down-regulates activity	phosphorylation	Ser166	LGARAKEsLDLRAHL	-1									11121119	YES		lperfetto	In addition to the established phosphorylation sites (S22 and S23) we found that S38 and S165 were the other two main sites of phosphorylation. | Overphosphorylation of troponin I reduced its affinity for troponin C, as measured by isothermal titration microcalorimetry. Phosphorylation of S22/23A also decreased its affinity for troponin C indicating that phosphorylation of S38 and/or S165 impedes…	0.1983	SIGNOR-249069
PRKCA	protein	P17252	UNIPROT	TNNI3	protein	P19429	UNIPROT	down-regulates activity	phosphorylation	Ser39	EPHAKKKsKISASRK	-1									11121119	YES		lperfetto	In addition to the established phosphorylation sites (S22 and S23) we found that S38 and S165 were the other two main sites of phosphorylation. | Overphosphorylation of troponin I reduced its affinity for troponin C, as measured by isothermal titration microcalorimetry. Phosphorylation of S22/23A also decreased its affinity for troponin C indicating that phosphorylation of S38 and/or S165 impedes…	0.1983	SIGNOR-249068
PRKCA	protein	P17252	UNIPROT	TNNI3	protein	P19429	UNIPROT	down-regulates	phosphorylation	Ser42	AKKKSKIsASRKLQL	9606		BTO:0000887							15769444	YES		lperfetto	Phosphorylation at ser 23/24 (e.g., by pka or pkg) results in reduction in myofilament ca2+ sensitivity and an increase in crossbridge cycling rate, leading to acceleration of relaxation and an increase in power output but a reduced economy of contraction. Conversely, phosphorylation at ser 43/45 (by pkc) is associated with reduced maximum ca2+-activated force and decreased crossbridge cycling ra…	0.1983	SIGNOR-134613
PRKCA	protein	P17252	UNIPROT	TNNI3	protein	P19429	UNIPROT	down-regulates	phosphorylation	Ser44	KKSKISAsRKLQLKT	9606		BTO:0000887							15769444	YES		lperfetto	Phosphorylation at ser 23/24 (e.g., by pka or pkg) results in reduction in myofilament ca2+ sensitivity and an increase in crossbridge cycling rate, leading to acceleration of relaxation and an increase in power output but a reduced economy of contraction. Conversely, phosphorylation at ser 43/45 (by pkc) is associated with reduced maximum ca2+-activated force and decreased crossbridge cycling ra…	0.1983	SIGNOR-134617
PRKCA	protein	P17252	UNIPROT	TNNI3	protein	P19429	UNIPROT	unknown	phosphorylation	Ser77	GEKGRALsTRCQPLE	-1									2584239	YES		lperfetto	We have now determined that PKC phosphorylated serine 43 (and/or serine 45), serine 78, and threonine 144 in the free Tn-I subunit	0.1364	SIGNOR-248890
PRKCA	protein	P17252	UNIPROT	TP53	protein	P04637	UNIPROT	up-regulates activity	phosphorylation	Ser371	AHSSHLKsKKGQSTS	-1									9571186	YES		lperfetto	Here, we demonstrate that cotransfection of p53 with either PKC alpha or PKC zeta increases p53's transcriptional activity. Mutagenesis of p53 indicates that serine 371 is the major site for phosphorylation by PKC alpha in vitro.	0.2197	SIGNOR-248999
PRKCA	protein	P17252	UNIPROT	TRPC3	protein	Q13507	UNIPROT	down-regulates	phosphorylation	Ser703	SLVPSPKsFVYFIMR	9606									16331690	YES		gcesareni	There are two known phosphorylation-mediated inactivation mechanisms for trpc3 channels. Protein kinase g (pkg) inactivates trpc3 by direct phosphorylation on thr-11 and ser-263 of the trpc3 proteins, and protein kinase c (pkc) inactivates trpc3 by phosphorylation on ser-712.	0.1983	SIGNOR-142945
PRKCA	protein	P17252	UNIPROT	TRPC3	protein	Q13507	UNIPROT	down-regulates	phosphorylation	Ser703	SLVPSPKsFVYFIMR	9606		BTO:0000671							15533987	YES		gcesareni	There are two known phosphorylation-mediated inactivation mechanisms for trpc3 channels. Protein kinase g (pkg) inactivates trpc3 by direct phosphorylation on thr-11 and ser-263 of the trpc3 proteins, and protein kinase c (pkc) inactivates trpc3 by phosphorylation on ser-712.	0.1983	SIGNOR-130269
PRKCA	protein	P17252	UNIPROT	TRPM4	protein	Q8TD43	UNIPROT	up-regulates	phosphorylation	Ser1145	RDKRESDsERLKRTS	9606									15590641	YES		gcesareni	Phorbol ester-induced activation of protein kinase c (pkc) increased the ca(2+) sensitivity of wild-type trpm4 but not of two mutants mutated at putative pkc phosphorylation sites.	0.1364	SIGNOR-132243
PRKCA	protein	P17252	UNIPROT	TRPM4	protein	Q8TD43	UNIPROT	up-regulates	phosphorylation	Ser1152	SERLKRTsQKVDLAL	9606									15590641	YES		gcesareni	Phorbol ester-induced activation of protein kinase c (pkc) increased the ca(2+) sensitivity of wild-type trpm4 but not of two mutants mutated at putative pkc phosphorylation sites.	0.1364	SIGNOR-132247
PRKCA	protein	P17252	UNIPROT	TRPV5	protein	Q9NQA5	UNIPROT	up-regulates activity	phosphorylation	Ser299	FLELVVSsDKREARQ	9606									17006539	YES		gcesareni	A cell permeable analog of DAG increased TRPV5 activity within 30 min via protein kinase C activation of the channel since mutation of TRPV5 at the putative PKC phosphorylation sites S299 and S654 prevented the stimulatory effect of TK.	0.1364	SIGNOR-149948
PRKCA	protein	P17252	UNIPROT	TRPV5	protein	Q9NQA5	UNIPROT	up-regulates activity	phosphorylation	Ser654	YVEVFKNsDKEDDQE	9606									17006539	YES		gcesareni	A cell permeable analog of DAG increased TRPV5 activity within 30 min via protein kinase C activation of the channel since mutation of TRPV5 at the putative PKC phosphorylation sites S299 and S654 prevented the stimulatory effect of TK.	0.1364	SIGNOR-149952
PRKCA	protein	P17252	UNIPROT	VCL	protein	P18206	UNIPROT	unknown	phosphorylation	Ser1113	VREAEAAsIKIRTDA	-1									11741957	YES		lperfetto	PKC Phosphorylates Serines 1033 and 1045 in Helix H5	0.1364	SIGNOR-249129
PRKCA	protein	P17252	UNIPROT	VIM	protein	P08670	UNIPROT	down-regulates quantity by destabilization	phosphorylation	Ser10	TRSVSSSsYRRMFGG	-1									2500966	YES		lperfetto	We reported that stoichiometric phosphorylation by either cAMP-dependent protein kinase or protein kinase C induces disassembly of vimentin filaments. In the present work, we attempted to identify the sites of vimentin phosphorylated by each protein kinase. Sequential analysis of the purified phosphopeptides, together with the known primary sequence, revealed that Ser-8, Ser-9, Ser-20, Ser-25, Se…	0.1364	SIGNOR-248877
PRKCA	protein	P17252	UNIPROT	VIM	protein	P08670	UNIPROT	down-regulates quantity by destabilization	phosphorylation	Ser22	FGGPGTAsRPSSSRS	-1									2500966	YES		lperfetto	We reported that stoichiometric phosphorylation by either cAMP-dependent protein kinase or protein kinase C induces disassembly of vimentin filaments. In the present work, we attempted to identify the sites of vimentin phosphorylated by each protein kinase. Sequential analysis of the purified phosphopeptides, together with the known primary sequence, revealed that Ser-8, Ser-9, Ser-20, Ser-25, Se…	0.1364	SIGNOR-248878
PRKCA	protein	P17252	UNIPROT	TRPV4	protein	Q9HBA0	UNIPROT	up-regulates activity	phosphorylation	Ser162	FDIVSRGsTADLDGL	9606									19661060	YES		Manara	We conclude that the serine/threonine kinases PKC and PKA enhance activation of the TRPV4 ion channel by phosphorylation at specific sites and that phosphorylation depends on assembly of PKC and PKA by AKAP79 into a signaling complex with TRPV4.	0.1364	SIGNOR-260886
PRKCA	protein	P17252	UNIPROT	VIM	protein	P08670	UNIPROT	down-regulates quantity by destabilization	phosphorylation	Ser26	GTASRPSsSRSYVTT	-1									2500966	YES		lperfetto	We reported that stoichiometric phosphorylation by either cAMP-dependent protein kinase or protein kinase C induces disassembly of vimentin filaments. In the present work, we attempted to identify the sites of vimentin phosphorylated by each protein kinase. Sequential analysis of the purified phosphopeptides, together with the known primary sequence, revealed that Ser-8, Ser-9, Ser-20, Ser-25, Se…	0.1364	SIGNOR-248882
PRKCA	protein	P17252	UNIPROT	VIM	protein	P08670	UNIPROT	down-regulates quantity by destabilization	phosphorylation	Ser27	TASRPSSsRSYVTTS	-1									2500966	YES		lperfetto	We reported that stoichiometric phosphorylation by either cAMP-dependent protein kinase or protein kinase C induces disassembly of vimentin filaments. In the present work, we attempted to identify the sites of vimentin phosphorylated by each protein kinase. Sequential analysis of the purified phosphopeptides, together with the known primary sequence, revealed that Ser-8, Ser-9, Ser-20, Ser-25, Se…	0.1364	SIGNOR-248879
PRKCA	protein	P17252	UNIPROT	VIM	protein	P08670	UNIPROT	down-regulates quantity by destabilization	phosphorylation	Ser34	SRSYVTTsTRTYSLG	-1									2500966	YES		lperfetto	We reported that stoichiometric phosphorylation by either cAMP-dependent protein kinase or protein kinase C induces disassembly of vimentin filaments. In the present work, we attempted to identify the sites of vimentin phosphorylated by each protein kinase. Sequential analysis of the purified phosphopeptides, together with the known primary sequence, revealed that Ser-8, Ser-9, Ser-20, Ser-25, Se…	0.1364	SIGNOR-248880
PRKCA	protein	P17252	UNIPROT	VIM	protein	P08670	UNIPROT	down-regulates quantity by destabilization	phosphorylation	Ser42	TRTYSLGsALRPSTS	-1									2500966	YES		lperfetto	We reported that stoichiometric phosphorylation by either cAMP-dependent protein kinase or protein kinase C induces disassembly of vimentin filaments. In the present work, we attempted to identify the sites of vimentin phosphorylated by each protein kinase. Sequential analysis of the purified phosphopeptides, together with the known primary sequence, revealed that Ser-8, Ser-9, Ser-20, Ser-25, Se…	0.1364	SIGNOR-248881
PRKCA	protein	P17252	UNIPROT	VIM	protein	P08670	UNIPROT	down-regulates quantity by destabilization	phosphorylation	Ser51	LRPSTSRsLYASSPG	-1									2500966	YES		lperfetto	We reported that stoichiometric phosphorylation by either cAMP-dependent protein kinase or protein kinase C induces disassembly of vimentin filaments. In the present work, we attempted to identify the sites of vimentin phosphorylated by each protein kinase. Sequential analysis of the purified phosphopeptides, together with the known primary sequence, revealed that Ser-8, Ser-9, Ser-20, Ser-25, Se…	0.1364	SIGNOR-248883
PRKCA	protein	P17252	UNIPROT	VIM	protein	P08670	UNIPROT	down-regulates quantity by destabilization	phosphorylation	Ser66	GVYATRSsAVRLRSS	-1									2500966	YES		lperfetto	We reported that stoichiometric phosphorylation by either cAMP-dependent protein kinase or protein kinase C induces disassembly of vimentin filaments. In the present work, we attempted to identify the sites of vimentin phosphorylated by each protein kinase. Sequential analysis of the purified phosphopeptides, together with the known primary sequence, revealed that Ser-8, Ser-9, Ser-20, Ser-25, Se…	0.1364	SIGNOR-248884
PRKCA	protein	P17252	UNIPROT	VIM	protein	P08670	UNIPROT	down-regulates quantity by destabilization	phosphorylation	Ser7	sSSSYRRM	-1									2500966	YES		lperfetto	We reported that stoichiometric phosphorylation by either cAMP-dependent protein kinase or protein kinase C induces disassembly of vimentin filaments. In the present work, we attempted to identify the sites of vimentin phosphorylated by each protein kinase. Sequential analysis of the purified phosphopeptides, together with the known primary sequence, revealed that Ser-8, Ser-9, Ser-20, Ser-25, Se…	0.1364	SIGNOR-248886
PRKCA	protein	P17252	UNIPROT	VIM	protein	P08670	UNIPROT	down-regulates quantity by destabilization	phosphorylation	Ser9	STRSVSSsSYRRMFG	-1									2500966	YES		lperfetto	We reported that stoichiometric phosphorylation by either cAMP-dependent protein kinase or protein kinase C induces disassembly of vimentin filaments. In the present work, we attempted to identify the sites of vimentin phosphorylated by each protein kinase. Sequential analysis of the purified phosphopeptides, together with the known primary sequence, revealed that Ser-8, Ser-9, Ser-20, Ser-25, Se…	0.1364	SIGNOR-248876
PRKCB	protein	P05771	UNIPROT	ANXA1	protein	P04083	UNIPROT	up-regulates	phosphorylation	Ser27	EYVQTVKsSKGGPGS	9606									24103589	YES		lperfetto	The authors identified several phosphorylated residues by a combination of peptide mapping and sequence analysis and showed that recombinant pp60c-src phosphorylates annexin a1 near its amino terminus, at tyrosine 21 (tyr21). Also polyoma virus middle t/pp60c-src complex, recombinant pp50v-abl, and the egf receptor/kinase phosphorylated the same tyrosine residue. It was also shown that serine 27 …	0.1364	SIGNOR-202784
PRKCB	protein	P05771	UNIPROT	ANXA2	protein	P07355	UNIPROT	unknown	phosphorylation	Ser2	sTVHEILC	-1									8898866	YES		lperfetto	A comparison of the phosphorylation patterns obtained identified Ser-II as the protein kinase C site responsible for regulating the annexin II-p11 interaction. Ser-II lies within the sequence mediating p11 binding, i.e. amino-acid residues 1 to 14 of annexin II, and phosphorylation at this site most likely leads to a direct spatial interference with p11 binding.	0.1364	SIGNOR-248956
PRKCB	protein	P05771	UNIPROT	BTK	protein	Q06187	UNIPROT	down-regulates activity	phosphorylation	Ser180	GSLKPGSsHRKTKKP	9606	BTO:0003076								11598012	YES		lperfetto	We provide direct evidence that PKCbeta acts as a feedback loop inhibitor of Btk activation. Inhibition of PKCbeta results in a dramatic increase in B-cell receptor (BCR)-mediated Ca2+ signaling. We identified a highly conserved PKCbeta serine phosphorylation site in a short linker within the Tec homology domain of Btk. Mutation of this phosphorylation site led to enhanced tyrosine phosphorylatio…	0.3534	SIGNOR-249110
PRKCB	protein	P05771	UNIPROT	C5AR1	protein	P21730	UNIPROT	down-regulates	phosphorylation	Ser334	SVVRESKsFTRSTVD	9606									17145764	YES		lperfetto	Dynamics of protein kinase c-mediated phosphorylation of the complement c5a receptor on serine 334. Analysis of c5ar ser/ala mutants that possess a single intact serine residue either at position 334 or at neighboring positions 327, 332, or 338 revealed functional redundancy of c-terminal phosphorylation sites since all 4 serine residues could individually support c5ar internalization and desensi…	0.1364	SIGNOR-151011
PRKCB	protein	P05771	UNIPROT	CASR	protein	P41180	UNIPROT	down-regulates activity	phosphorylation	Thr888	FKVAARAtLRRSNVS	9606	BTO:0000007								12356761	YES		lperfetto	Expression of a mutant CaR in which the major PKC phosphorylation site is altered by substitution of alanine for threonine (T888A) eliminated oscillatory behavior, producing [Ca(2+)](i) responses almost identical to those produced by the wild type CaR exposed to PKC inhibitors. These results support a model in which phosphorylation of the CaR at the inhibitory threonine 888 by PKC provides the ne…	0.1364	SIGNOR-249176
PRKCB	protein	P05771	UNIPROT	CD5	protein	P06127	UNIPROT	unknown	phosphorylation	Thr434	MSFHRNHtATVRSHA	9606	BTO:0000661								11123317	YES		lperfetto	Here, we present a selective mutagenesis analysis of two conserved threonine residues (T410 and T412) located at the membrane-proximal cytoplasmic region of CD5. These residues are contained within consensus phosphorylation motifs for protein kinase C and are shown here to be critical for in vivo protein kinase C-mediated phosphorylation of CD5.	0.1364	SIGNOR-249073
PRKCB	protein	P05771	UNIPROT	CD5	protein	P06127	UNIPROT	unknown	phosphorylation	Thr436	FHRNHTAtVRSHAEN	9606	BTO:0000661								11123317	YES		lperfetto	Here, we present a selective mutagenesis analysis of two conserved threonine residues (T410 and T412) located at the membrane-proximal cytoplasmic region of CD5. These residues are contained within consensus phosphorylation motifs for protein kinase C and are shown here to be critical for in vivo protein kinase C-mediated phosphorylation of CD5.	0.1364	SIGNOR-249075
PRKCB	protein	P05771	UNIPROT	CHAT	protein	P28329	UNIPROT	up-regulates	phosphorylation	Ser464	LLKHVTQsSRKLIRA	9606	BTO:0000938								15381704	YES	The effect has been demonstrated using P28329-3	gcesareni	Protein kinase c isoforms differentially phosphorylate human choline acetyltransferase regulating its catalytic activity.	0.1983	SIGNOR-129280
PRKCB	protein	P05771	UNIPROT	CHAT	protein	P28329	UNIPROT	up-regulates	phosphorylation	Ser465	LKHVTQSsRKLIRAD	9606	BTO:0000938								15381704	YES	The effect has been demonstrated using P28329-3	gcesareni	Protein kinase c isoforms differentially phosphorylate human choline acetyltransferase regulating its catalytic activity.	0.1983	SIGNOR-129284
PRKCB	protein	P05771	UNIPROT	CHAT	protein	P28329	UNIPROT	up-regulates	phosphorylation	Ser558	VPTYESAsIRRFQEG	9606	BTO:0000938								15381704	YES	The effect has been demonstrated using P28329-3	gcesareni	Protein kinase c isoforms differentially phosphorylate human choline acetyltransferase regulating its catalytic activity.	0.1983	SIGNOR-129288
PRKCB	protein	P05771	UNIPROT	CHAT	protein	P28329	UNIPROT	up-regulates	phosphorylation	Ser594	HKAAVPAsEKLLLLK	9606	BTO:0000938								15381704	YES	The effect has been demonstrated using P28329-3	gcesareni	We show that chat is differentially phosphorylated by protein kinase c (pkc) isoforms on four serines (ser-440, ser-346, ser-347, and ser-476) and one threonine (thr-255). This phosphorylation is hierarchical, with phosphorylation at ser-476 required for phosphorylation at other serines. Phosphorylation at some, but not all, sites regulates basal catalysis and activation.	0.1983	SIGNOR-129292
PRKCB	protein	P05771	UNIPROT	CHAT	protein	P28329	UNIPROT	up-regulates	phosphorylation	Thr373	TVLVKDStNRDSLDM	9606	BTO:0000938								15381704	YES	The effect has been demonstrated using P28329-3	gcesareni	We show that chat is differentially phosphorylated by protein kinase c (pkc) isoforms on four serines (ser-440, ser-346, ser-347, and ser-476) and one threonine (thr-255). This phosphorylation is hierarchical, with phosphorylation at ser-476 required for phosphorylation at other serines. Phosphorylation at some, but not all, sites regulates basal catalysis and activation.	0.1983	SIGNOR-129296
PRKCB	protein	P05771	UNIPROT	CHAT	protein	P28329	UNIPROT	up-regulates	phosphorylation	Thr373	TVLVKDStNRDSLDM	9606	BTO:0000938	BTO:0000142							12486117	YES	The effect has been demonstrated using P28329-3	gcesareni	We show that chat is differentially phosphorylated by protein kinase c (pkc) isoforms on four serines (ser-440, ser-346, ser-347, and ser-476) and one threonine (thr-255). This phosphorylation is hierarchical, with phosphorylation at ser-476 required for phosphorylation at other serines. Phosphorylation at some, but not all, sites regulates basal catalysis and activation.	0.1983	SIGNOR-96632
PRKCB	protein	P05771	UNIPROT	CYTH2	protein	Q99418	UNIPROT	down-regulates activity	phosphorylation	Ser392	AARKKRIsVKKKQEQ	9606	BTO:0000567								10531036	YES		lperfetto	ARNO is phosphorylated in vivo by PKC on a single serine residue, S392, located within the carboxy-terminal polybasic domain. Mutation of S392 to alanine does not prevent ARNO-mediated actin rearrangements, suggesting that phosphorylation does not lead to ARNO activation [6]. Here, we report that phosphorylation negatively regulates ARNO exchange activity through a 'PH domain electrostatic switch…	0.1364	SIGNOR-249024
PRKCB	protein	P05771	UNIPROT	DAB2	protein	P98082	UNIPROT	unknown	phosphorylation	Ser24	QAAPKAPsKKEKKKG	9534	BTO:0004055								10542228	YES		lperfetto	We have mapped the TPA-induced DOC-2/DAB2 protein phosphorylation site to Ser24, which appears to modulate the DOC-2/DAB2 inhibition of AP-1 transcription activity. Results indicate that phosphorylation of Ser24 is mediated by PKCbetaII, PKC_, and PKCdelta, but not CKII. This suggests that the PKC phosphorylation of Ser24 in DOC-2/DAB2 may be an underlying mechanisms for its tumor-suppressive fun…	0.1364	SIGNOR-249026
PRKCB	protein	P05771	UNIPROT	GAP43	protein	P17677	UNIPROT	unknown	phosphorylation	Ser41	AATKIQAsFRGHITR	-1									2140056	YES		lperfetto	We conclude that serine-41 is the protein kinase C phosphorylation site of neuromodulin and that phosphorylation of this amino acid residue blocks binding of calmodulin to neuromodulin.	0.1364	SIGNOR-248859
PRKCB	protein	P05771	UNIPROT	GRIN2B	protein	Q13224	UNIPROT	up-regulates activity	phosphorylation	Ser1303	NKLRRQHsYDTFVDL	-1									11306676	YES		lperfetto	These results indicate that PKC can directly phosphorylate S1303 and S1323 in the NR2B C terminus, leading to enhanced currents through NMDA receptor channels.	0.1364	SIGNOR-249084
PRKCB	protein	P05771	UNIPROT	GRIN2B	protein	Q13224	UNIPROT	up-regulates activity	phosphorylation	Ser1323	ALAPRSVsLKDKGRF	-1									11306676	YES		lperfetto	These results indicate that PKC can directly phosphorylate S1303 and S1323 in the NR2B C terminus, leading to enhanced currents through NMDA receptor channels.	0.1364	SIGNOR-249087
PRKCB	protein	P05771	UNIPROT	GRM5	protein	P41594	UNIPROT	up-regulates activity	phosphorylation	Ser840	VRSAFTTsTVVRMHV	-1									15894802	YES		lperfetto	Thus, we showed that it is phosphorylation of Ser-839, not Thr-840, that is absolutely required for the unique Ca2+ oscillations produced by mGluR5 activation. The Thr-840 residue is important only in that it is permissive for the PKC-dependent phosphorylation of Ser-839.	0.1364	SIGNOR-249279
PRKCB	protein	P05771	UNIPROT	GRM5	protein	P41594	UNIPROT	up-regulates activity	phosphorylation	Thr841	RSAFTTStVVRMHVG	-1									15894802	YES		lperfetto	Thus, we showed that it is phosphorylation of Ser-839, not Thr-840, that is absolutely required for the unique Ca2+ oscillations produced by mGluR5 activation. The Thr-840 residue is important only in that it is permissive for the PKC-dependent phosphorylation of Ser-839.	0.1364	SIGNOR-249286
PRKCB	protein	P05771	UNIPROT	GSK3A	protein	P49840	UNIPROT	down-regulates	phosphorylation	Ser21	SGRARTSsFAEPGGG	9606	BTO:0000007								11884598	YES		gcesareni	Convergence of multiple signaling cascades at glycogen synthase kinase 3: edg receptor-mediated phosphorylation and inactivation by lysophosphatidic acid through a protein kinase c-dependent intracellular pathway.	0.1364	SIGNOR-115718
PRKCB	protein	P05771	UNIPROT	HABP4	protein	Q5JVS0	UNIPROT	down-regulates activity	phosphorylation	Thr354	RKPANDItSQLEINF	9606	BTO:0004974								14699138	YES		lperfetto	We found a strong phosphorylation of Ki-1/57 by PKCalphabeta, PKCdelta, PKClambda/zeta, and especially by PKCsigma, however not by PKCmi. These data show that Ki-1/57 can serve in principal as a substrate for a wide variety of different PKC isoforms but also that its phosphorylation is strongest with PKCsigma. | This suggests that the two threonine residues present in this fragment (Thr354 and Th…	0.1364	SIGNOR-249247
PRKCB	protein	P05771	UNIPROT	HABP4	protein	Q5JVS0	UNIPROT	down-regulates activity	phosphorylation	Thr375	GRGARGGtRGGRGRI	9606	BTO:0004974								14699138	YES		lperfetto	We found a strong phosphorylation of Ki-1/57 by PKCalphabeta, PKCdelta, PKClambda/zeta, and especially by PKCsigma, however not by PKCmi. These data show that Ki-1/57 can serve in principal as a substrate for a wide variety of different PKC isoforms but also that its phosphorylation is strongest with PKCsigma. | This suggests that the two threonine residues present in this fragment (Thr354 and Th…	0.1364	SIGNOR-249253
PRKCB	protein	P05771	UNIPROT	IBTK	protein	Q9P2D0	UNIPROT	down-regulates	phosphorylation	Ser1203	LHSVSSKsFRDFLLE	9606	BTO:0000776								21482705	YES		llicata	We found that ibtk_ is phosphorylated at serines 87 and 90 by pkc on bcr engagement;this phosphorylation causes the dissociation of the btk:ibtk_ complex and allows btk to translocate to the plasma membrane.	0.1364	SIGNOR-173387
PRKCB	protein	P05771	UNIPROT	ITGB2	protein	P05107	UNIPROT	unknown	phosphorylation	Ser745	FEKEKLKsQWNNDNP	9606	BTO:0000751								11700305	YES		lperfetto	Here, we identify catalytic domain fragments of protein kinase C (PKC) delta and PKCbetaI/II as the major protein kinases in leukocyte extracts that phosphorylate a peptide corresponding to the cytoplasmic tail of the integrin CD18 chain. The sites phosphorylated in vitro were identified as Ser-745 and Thr-758. PKCalpha and PKCeta also phosphorylated these residues, and PKCalpha additionally phos…	0.1364	SIGNOR-249119
PRKCB	protein	P05771	UNIPROT	ITGB2	protein	P05107	UNIPROT	unknown	phosphorylation	Thr758	NPLFKSAtTTVMNPK	9606	BTO:0000751								11700305	YES		lperfetto	Here, we identify catalytic domain fragments of protein kinase C (PKC) delta and PKCbetaI/II as the major protein kinases in leukocyte extracts that phosphorylate a peptide corresponding to the cytoplasmic tail of the integrin CD18 chain. The sites phosphorylated in vitro were identified as Ser-745 and Thr-758. PKCalpha and PKCeta also phosphorylated these residues, and PKCalpha additionally phos…	0.1364	SIGNOR-249122
PRKCB	protein	P05771	UNIPROT	ITGB7	protein	P26010	UNIPROT	unknown	phosphorylation	Thr783	PLYKSAItTTINPRF	10090	BTO:0001825								12682249	YES		lperfetto	Beta7 subunit is phosphorylated even in unstimulated TK-1 cells. Activation of TK-1 cells with anti-CD3 (Fig. 5_A) and PDBu (Fig. 5_B) increased the phosphorylation 1520%. | The result shows that the fourth amino acid of the tryptic peptide was phosphorylated. This phosphorylated threonine residue is most likely the first threonine (Thr782) of threonine triplet (Thr782784).	0.1364	SIGNOR-249200
PRKCB	protein	P05771	UNIPROT	KCNC4	protein	Q03721	UNIPROT	down-regulates	phosphorylation	Ser15	SSYRGRKsGNKPPSK	9606									7993631	YES		gcesareni	We found that pkc specifically eliminates rapid inactivation of a cloned human a-type k+ channel (hkv3.4), converting this channel from a rapidly inactivating a type to a noninactivating delayed rectifier type.	0.1983	SIGNOR-35622
PRKCB	protein	P05771	UNIPROT	KCNC4	protein	Q03721	UNIPROT	down-regulates	phosphorylation	Ser15	SSYRGRKsGNKPPSK	9606									9649584	YES		gcesareni	This study investigated the molecular physiology of the nh2-terminal phosphorylation sites that regulate inactivation gating of an a-type k+ channel. The main results show that: (a) pkc acts on four phosphate acceptors (s8, s9, s15, and s21) within the inactivation domain because mutation of these residues to alanine is necessary and sufficient to remove the action of pkc on channel inactivation.	0.1983	SIGNOR-58498
PRKCB	protein	P05771	UNIPROT	KCNC4	protein	Q03721	UNIPROT	down-regulates	phosphorylation	Ser21	KSGNKPPsKTCLKEE	9606									7993631	YES		gcesareni	We found that pkc specifically eliminates rapid inactivation of a cloned human a-type k+ channel (hkv3.4), converting this channel from a rapidly inactivating a type to a noninactivating delayed rectifier type.	0.1983	SIGNOR-35626
PRKCB	protein	P05771	UNIPROT	KCNC4	protein	Q03721	UNIPROT	down-regulates	phosphorylation	Ser21	KSGNKPPsKTCLKEE	9606									9649584	YES		gcesareni	This study investigated the molecular physiology of the nh2-terminal phosphorylation sites that regulate inactivation gating of an a-type k+ channel. The main results show that: (a) pkc acts on four phosphate acceptors (s8, s9, s15, and s21) within the inactivation domain because mutation of these residues to alanine is necessary and sufficient to remove the action of pkc on channel inactivation.	0.1983	SIGNOR-58502
PRKCB	protein	P05771	UNIPROT	LMNB1	protein	P20700	UNIPROT	unknown	phosphorylation	Ser395	LKLSPSPsSRVTVSR	-1									8034666	YES		lperfetto	Beta II PKC-mediated phosphorylation of lamin B is confined to two sites, Ser395 and Ser405 | Comparative tryptic phosphopeptide mapping demonstrates that the beta II PKC site, Ser405, is a prominent target of mitotic lamin B phosphorylation in vivo. beta II PKC translocates to the nucleus during the G2/M phase of cell cycle concomitant with phosphorylation of Ser405, indicating a physiologic rol…	0.1364	SIGNOR-248911
PRKCB	protein	P05771	UNIPROT	LMNB1	protein	P20700	UNIPROT	unknown	phosphorylation	Ser405	VTVSRASsSRSVRTT	9606	BTO:0001271								8034666	YES		lperfetto	Beta II PKC-mediated phosphorylation of lamin B is confined to two sites, Ser395 and Ser405 | Comparative tryptic phosphopeptide mapping demonstrates that the beta II PKC site, Ser405, is a prominent target of mitotic lamin B phosphorylation in vivo. beta II PKC translocates to the nucleus during the G2/M phase of cell cycle concomitant with phosphorylation of Ser405, indicating a physiologic rol…	0.1364	SIGNOR-248912
PRKCB	protein	P05771	UNIPROT	MARCKS	protein	P29966	UNIPROT	unknown	phosphorylation	Ser159	KKKKKRFsFKKSFKL	-1									8422248	YES		lperfetto	These results indicate that in vitro, PKC phosphorylates MARCKS only at three sites, but not at Ser160 as that reported previously, and there was no preferential phosphorylation of MARCKS by either PKC isozyme I, II or III.	0.1364	SIGNOR-248923
PRKCB	protein	P05771	UNIPROT	MARCKS	protein	P29966	UNIPROT	unknown	phosphorylation	Ser163	KRFSFKKsFKLSGFS	-1									8422248	YES		lperfetto	These results indicate that in vitro, PKC phosphorylates MARCKS only at three sites, but not at Ser160 as that reported previously, and there was no preferential phosphorylation of MARCKS by either PKC isozyme I, II or III	0.1364	SIGNOR-248926
PRKCB	protein	P05771	UNIPROT	MARCKS	protein	P29966	UNIPROT	unknown	phosphorylation	Ser170	SFKLSGFsFKKNKKE	-1									8422248	YES		lperfetto	These results indicate that in vitro, PKC phosphorylates MARCKS only at three sites, but not at Ser160 as that reported previously, and there was no preferential phosphorylation of MARCKS by either PKC isozyme I, II or III.	0.1364	SIGNOR-248929
PRKCB	protein	P05771	UNIPROT	NCF1	protein	P14598	UNIPROT	up-regulates	phosphorylation	Ser303	RGAPPRRsSIRNAHS	9606	BTO:0000130								12056906	YES		lperfetto	Phosphopeptide mapping of p47(phox) showed that, as opposed to pkc zeta, pkc alpha, beta ii, and delta are able to phosphorylate all the major pkc sites. The use of p47(phox) mutants identified serines 303, 304, 315, 320, 328, 359, 370, and 379 as targets of pkc alpha, beta ii, and delta.Taken together, these results suggest that pkc alpha, beta ii, delta, and zeta expressed in human neutrophils …	0.2197	SIGNOR-89182
PRKCB	protein	P05771	UNIPROT	NCF1	protein	P14598	UNIPROT	up-regulates	phosphorylation	Ser304	GAPPRRSsIRNAHSI	9606	BTO:0000130								12056906	YES		lperfetto	Phosphopeptide mapping of p47(phox) showed that, as opposed to pkc zeta, pkc alpha, beta ii, and delta are able to phosphorylate all the major pkc sites. The use of p47(phox) mutants identified serines 303, 304, 315, 320, 328, 359, 370, and 379 as targets of pkc alpha, beta ii, and delta.Taken together, these results suggest that pkc alpha, beta ii, delta, and zeta expressed in human neutrophils …	0.2197	SIGNOR-89186
PRKCB	protein	P05771	UNIPROT	NCF1	protein	P14598	UNIPROT	up-regulates	phosphorylation	Ser315	AHSIHQRsRKRLSQD	9606	BTO:0000130								12056906	YES		lperfetto	Phosphopeptide mapping of p47(phox) showed that, as opposed to pkc zeta, pkc alpha, beta ii, and delta are able to phosphorylate all the major pkc sites. The use of p47(phox) mutants identified serines 303, 304, 315, 320, 328, 359, 370, and 379 as targets of pkc alpha, beta ii, and delta.Taken together, these results suggest that pkc alpha, beta ii, delta, and zeta expressed in human neutrophils …	0.2197	SIGNOR-89193
PRKCB	protein	P05771	UNIPROT	LASP1	protein	Q14847	UNIPROT	down-regulates activity	phosphorylation	Ser146	MEPERRDsQDGSSYR	9606									12571245	YES		lperfetto	Actin binding of human lim and sh3 protein is regulated by cgmp- and camp-dependent protein kinase phosphorylation on serine 146. Phosphorylation of lasp at ser-146 leads to a redistribution of the actin-bound protein from the tips of the cell membrane to the cytosol, accompanied with a reduced cell migration		SIGNOR-97942
PRKCB	protein	P05771	UNIPROT	NCF1	protein	P14598	UNIPROT	up-regulates	phosphorylation	Ser320	QRSRKRLsQDAYRRN	9606	BTO:0000130								12056906	YES		lperfetto	Phosphopeptide mapping of p47(phox) showed that, as opposed to pkc zeta, pkc alpha, beta ii, and delta are able to phosphorylate all the major pkc sites. The use of p47(phox) mutants identified serines 303, 304, 315, 320, 328, 359, 370, and 379 as targets of pkc alpha, beta ii, and delta.Taken together, these results suggest that pkc alpha, beta ii, delta, and zeta expressed in human neutrophils …	0.2197	SIGNOR-89197
PRKCB	protein	P05771	UNIPROT	NCF1	protein	P14598	UNIPROT	up-regulates	phosphorylation	Ser328	QDAYRRNsVRFLQQR	9606	BTO:0000130								12056906	YES		lperfetto	Phosphopeptide mapping of p47(phox) showed that, as opposed to pkc zeta, pkc alpha, beta ii, and delta are able to phosphorylate all the major pkc sites. The use of p47(phox) mutants identified serines 303, 304, 315, 320, 328, 359, 370, and 379 as targets of pkc alpha, beta ii, and delta.Taken together, these results suggest that pkc alpha, beta ii, delta, and zeta expressed in human neutrophils …	0.2197	SIGNOR-89201
PRKCB	protein	P05771	UNIPROT	NCF1	protein	P14598	UNIPROT	up-regulates	phosphorylation	Ser359	EERQTQRsKPQPAVP	9606	BTO:0000130								12056906	YES		lperfetto	Phosphopeptide mapping of p47(phox) showed that, as opposed to pkc zeta, pkc alpha, beta ii, and delta are able to phosphorylate all the major pkc sites. The use of p47(phox) mutants identified serines 303, 304, 315, 320, 328, 359, 370, and 379 as targets of pkc alpha, beta ii, and delta.Taken together, these results suggest that pkc alpha, beta ii, delta, and zeta expressed in human neutrophils …	0.2197	SIGNOR-89205
PRKCB	protein	P05771	UNIPROT	NCF1	protein	P14598	UNIPROT	up-regulates	phosphorylation	Ser370	PAVPPRPsADLILNR	9606	BTO:0000130								12056906	YES		lperfetto	Phosphopeptide mapping of p47(phox) showed that, as opposed to pkc zeta, pkc alpha, beta ii, and delta are able to phosphorylate all the major pkc sites. The use of p47(phox) mutants identified serines 303, 304, 315, 320, 328, 359, 370, and 379 as targets of pkc alpha, beta ii, and delta.Taken together, these results suggest that pkc alpha, beta ii, delta, and zeta expressed in human neutrophils …	0.2197	SIGNOR-89209
PRKCB	protein	P05771	UNIPROT	NCF1	protein	P14598	UNIPROT	up-regulates	phosphorylation	Ser379	DLILNRCsESTKRKL	9606	BTO:0000130								12056906	YES		lperfetto	Phosphopeptide mapping of p47(phox) showed that, as opposed to pkc zeta, pkc alpha, beta ii, and delta are able to phosphorylate all the major pkc sites. The use of p47(phox) mutants identified serines 303, 304, 315, 320, 328, 359, 370, and 379 as targets of pkc alpha, beta ii, and delta.Taken together, these results suggest that pkc alpha, beta ii, delta, and zeta expressed in human neutrophils …	0.2197	SIGNOR-89213
PRKCB	protein	P05771	UNIPROT	NFE2L2	protein	Q16236	UNIPROT	up-regulates	phosphorylation	Ser40	SREVFDFsQRRKEYE	9606									12198130	YES		miannu	Phosphorylation of nrf2 at ser-40 by protein kinase c regulates antioxidant response element-mediated transcription / recently we reported evidence for the involvement of protein kinase c (pkc) in phosphorylating nrf2 and triggering its nuclear translocation in response to oxidative stress	0.1364	SIGNOR-91830
PRKCB	protein	P05771	UNIPROT	NOS3	protein	P29474	UNIPROT	down-regulates activity	phosphorylation	Thr495	TGITRKKtFKEVANA	9606	BTO:0001853								24379783	YES		lperfetto	The phosphorylation of both S617 and S635 have also been shown to promote increased eNOS-derived NO release (Michell et al., 2002). The phosphorylaiton of S617 can be induced by PKA or Akt activity, and may serve to sensitize eNOS to calmodulin binding and modulate the phosphorylation of other eNOS sites	0.2197	SIGNOR-251630
PRKCB	protein	P05771	UNIPROT	NRGN	protein	Q92686	UNIPROT	up-regulates activity	phosphorylation	Ser36	AAAKIQAsFRGHMAR	-1									8080473	YES		lperfetto	Phosphorylation of RC3 by PKC alpha, beta, or gamma was stimulated by Ca2+, phospholipid, and diacylglycerol. A single site, Ser36, which is adjacent to the predicted calmodulin (CaM)-binding domain, was phosphorylated by these enzymes. Phosphorylation of RC3 by PKC or PKM, a protease-degraded PKC, was inhibited by CaM. The effect of CaM apparently targets at RC3, as phosphorylation of protamine …	0.1364	SIGNOR-248914
PRKCB	protein	P05771	UNIPROT	OCLN	protein	Q16625	UNIPROT	up-regulates activity	phosphorylation	Ser340	DKRFYPEsSYKSTPV	9615	BTO:0000837								11502742	YES		lperfetto	Protein kinase C regulates the phosphorylation and cellular localization of occludin. Ser(338) of occludin was identified as an in vitro protein kinase C phosphorylation site using peptide mass fingerprint analysis and electrospray ionization tandem mass spectroscopy. Both the phosphorylation of occludin and its incorporation into tight junctions induced by calcium switch were markedly inhibited …	0.1364	SIGNOR-249106
PRKCB	protein	P05771	UNIPROT	ORAI1	protein	Q96D31	UNIPROT	down-regulates	phosphorylation	Ser27	GGSTTSGsRRSRRRS	9606									20534587	YES		llicata	We propose that pkc suppresses soce and crac channel function by phosphorylation of orai1 at n-terminal serine residues ser-27 and ser-30.	0.1364	SIGNOR-166040
PRKCB	protein	P05771	UNIPROT	PA2G4	protein	Q9UQ80	UNIPROT	unknown	phosphorylation	Ser363	ALLQSSAsRKTQKKK	9606	BTO:0004737								11325528	YES		lperfetto	We found that Ebp1 was basally phosphorylated in AU565 breast cancer cells on serine/threonine residues and that this phosphorylation was enhanced by heregulin treatment. Both serine and threonine residues of a GST-Ebp1 fusion protein were phosphorylated by PKC in vitro. In vivo, we demonstrated that basal Ebp1 phosphorylation was dependent upon PKC.	0.1364	SIGNOR-249090
PRKCB	protein	P05771	UNIPROT	PA2G4	protein	Q9UQ80	UNIPROT	unknown	phosphorylation	Thr366	QSSASRKtQKKKKKK	9606	BTO:0004737								11325528	YES		lperfetto	We found that Ebp1 was basally phosphorylated in AU565 breast cancer cells on serine/threonine residues and that this phosphorylation was enhanced by heregulin treatment. Both serine and threonine residues of a GST-Ebp1 fusion protein were phosphorylated by PKC in vitro. In vivo, we demonstrated that basal Ebp1 phosphorylation was dependent upon PKC.	0.1364	SIGNOR-249093
PRKCB	protein	P05771	UNIPROT	PRKCB	protein	P05771	UNIPROT	unknown	phosphorylation	Ser16	PPSEGEEsTVRFARK	-1									2377895	YES		lperfetto	Thus four peptides containing six major sites of intrapeptide autophosphorylation of protein kinase C have been identified. | Phosphoamino acid analyses indicated that only the NH2-terminal peptide contained phosphoserine. The modified residue was determined to be Ser16	0.1364	SIGNOR-248863
PRKCB	protein	P05771	UNIPROT	PRKCB	protein	P05771	UNIPROT	unknown	phosphorylation	Thr17	PSEGEEStVRFARKG	-1									2377895	YES		lperfetto	Thus four peptides containing six major sites of intrapeptide autophosphorylation of protein kinase C have been identified. | Phosphoamino acid analyses indicated that only the NH2-terminal peptide contained phosphoserine. The modified residue was determined to be Ser16	0.1364	SIGNOR-248868
PRKCB	protein	P05771	UNIPROT	PRKCB	protein	P05771	UNIPROT	up-regulates	phosphorylation	Thr642	TRQPVELtPTDKLFI	9606									17115692	YES		lperfetto	The catalytic or kinase domain requires phosphorylation at three sites for full activation (24, 25): ? Phosphorylation of threonine 500 (thr-500) in the activation loop by the upstream kinase pdk-1 is a prerequisite for the maturation of the enzyme (26), which subsequently leads to autophosphorylation at threonine 641 (thr-641) in the turn motif and serine 660 (ser-660) in the hydrophobic motif	0.1364	SIGNOR-150865
PRKCB	protein	P05771	UNIPROT	PSEN1	protein	P49768	UNIPROT	up-regulates activity	phosphorylation	Ser346	EWEAQRDsHLGPHRS	9606	BTO:0000007								14576165	YES		lperfetto	A phosphorylation site at serine residue 346 was identified that is selectively phosphorylated by PKC but not by PKA. This site is localized within a recognition motif for caspases, and phosphorylation strongly inhibits proteolytic processing of PS1 by caspase activity during apoptosis.	0.1364	SIGNOR-249237
PRKCB	protein	P05771	UNIPROT	PTPN11	protein	Q06124	UNIPROT	unknown	phosphorylation	Ser595	GLMQQQKsFR	9606	BTO:0000007								11781100	YES		lperfetto	In summary, SHP2 is phosphorylated on serine residues 576 and 591 by PKC isoforms alpha, beta 1, beta 2, and eta.	0.1364	SIGNOR-249139
PRKCB	protein	P05771	UNIPROT	RAF1	protein	P04049	UNIPROT	up-regulates	phosphorylation	Ser497	ATVKSRWsGSQQVEQ	9606									8288587	YES		gcesareni	Pkc can effectively phosphorylate raf-1, this is a direct effect of activated pkc and not the result of raf-1 autophosphorylation. the sites of pkc-mediated raf-1 phosphorylation are deduced to be ser497 and ser619.	0.2197	SIGNOR-37474
PRKCB	protein	P05771	UNIPROT	RAF1	protein	P04049	UNIPROT	up-regulates	phosphorylation	Ser619	SLPKINRsASEPSLH	9606									8288587	YES		gcesareni	Pkc can effectively phosphorylate raf-1, this is a direct effect of activated pkc and not the result of raf-1 autophosphorylation. the sites of pkc-mediated raf-1 phosphorylation are deduced to be ser497 and ser619.	0.2197	SIGNOR-37478
PRKCB	protein	P05771	UNIPROT	RRAD	protein	P55042	UNIPROT	unknown	phosphorylation	Ser214	LVRSREVsVDEGRAC	-1									9677319	YES		lperfetto	Here we show that Rad serves as a substrate for phosphorylation by CaMKII, cAMP-dependent protein kinase (PKA), protein kinase C (PKC) and casein kinase II (CKII) with stoichiometries in vitro of 0.2-1.3 mol of phosphate/mol of Rad. | PKC and CKII phosphorylate multiple C-terminal serine residues, including Ser214, Ser257, Ser273, Ser290 and Ser299. | However, phosphorylation of Rad by PKC and CK…	0.1364	SIGNOR-249001
PRKCB	protein	P05771	UNIPROT	RRAD	protein	P55042	UNIPROT	unknown	phosphorylation	Ser257	QIRLRRDsKEANARR	-1									9677319	YES		lperfetto	Here we show that Rad serves as a substrate for phosphorylation by CaMKII, cAMP-dependent protein kinase (PKA), protein kinase C (PKC) and casein kinase II (CKII) with stoichiometries in vitro of 0.2-1.3 mol of phosphate/mol of Rad. | PKC and CKII phosphorylate multiple C-terminal serine residues, including Ser214, Ser257, Ser273, Ser290 and Ser299. | However, phosphorylation of Rad by PKC and CK…	0.1364	SIGNOR-249003
PRKCB	protein	P05771	UNIPROT	RRAD	protein	P55042	UNIPROT	unknown	phosphorylation	Ser273	AGTRRREsLGKKAKR	-1									9677319	YES		lperfetto	Here we show that Rad serves as a substrate for phosphorylation by CaMKII, cAMP-dependent protein kinase (PKA), protein kinase C (PKC) and casein kinase II (CKII) with stoichiometries in vitro of 0.2-1.3 mol of phosphate/mol of Rad. | PKC and CKII phosphorylate multiple C-terminal serine residues, including Ser214, Ser257, Ser273, Ser290 and Ser299. | However, phosphorylation of Rad by PKC and CK…	0.1364	SIGNOR-249005
PRKCB	protein	P05771	UNIPROT	RRAD	protein	P55042	UNIPROT	unknown	phosphorylation	Ser290	GRIVARNsRKMAFRA	-1									9677319	YES		lperfetto	Here we show that Rad serves as a substrate for phosphorylation by CaMKII, cAMP-dependent protein kinase (PKA), protein kinase C (PKC) and casein kinase II (CKII) with stoichiometries in vitro of 0.2-1.3 mol of phosphate/mol of Rad. | PKC and CKII phosphorylate multiple C-terminal serine residues, including Ser214, Ser257, Ser273, Ser290 and Ser299. | However, phosphorylation of Rad by PKC and CK…	0.1364	SIGNOR-249007
PRKCB	protein	P05771	UNIPROT	RRAD	protein	P55042	UNIPROT	unknown	phosphorylation	Ser299	KMAFRAKsKSCHDLS	-1									9677319	YES		lperfetto	Here we show that Rad serves as a substrate for phosphorylation by CaMKII, cAMP-dependent protein kinase (PKA), protein kinase C (PKC) and casein kinase II (CKII) with stoichiometries in vitro of 0.2-1.3 mol of phosphate/mol of Rad. | PKC and CKII phosphorylate multiple C-terminal serine residues, including Ser214, Ser257, Ser273, Ser290 and Ser299. | However, phosphorylation of Rad by PKC and CK…	0.1364	SIGNOR-249009
PRKCB	protein	P05771	UNIPROT	SDC2	protein	P34741	UNIPROT	unknown	phosphorylation	Ser188	LGERKPSsAAYQKAP	-1									9244383	YES		lperfetto	We investigated phosphorylation of syndecan-2 cytoplasmic domain by PKC | Peptide mapping and substitution studies showed that both serines were phosphoacceptors, but each had slightly different affinity, with that of serine-197 being higher than serine-198.	0.1364	SIGNOR-248977
PRKCB	protein	P05771	UNIPROT	STMN1	protein	P16949	UNIPROT	down-regulates	phosphorylation	Ser25	QAFELILsPRSKESV	9606									9271428	YES		gcesareni	Op18 is multisite phosphorylated on four ser residues during mitosis;two of these ser residues, ser-25 and ser-38, are targets for cyclin-dependent protein kinases. our findings suggest that stathmin phosphorylation in reh6 cells could be in part mediated by pkc activation.	0.1983	SIGNOR-50594
PRKCB	protein	P05771	UNIPROT	STMN1	protein	P16949	UNIPROT	down-regulates	phosphorylation	Ser25	QAFELILsPRSKESV	9606	BTO:0001271								7637391	YES		gcesareni	Op18 is multisite phosphorylated on four ser residues during mitosis;two of these ser residues, ser-25 and ser-38, are targets for cyclin-dependent protein kinases. our findings suggest that stathmin phosphorylation in reh6 cells could be in part mediated by pkc activation.	0.1983	SIGNOR-30353
PRKCB	protein	P05771	UNIPROT	STMN1	protein	P16949	UNIPROT	down-regulates	phosphorylation	Ser38	SVPEFPLsPPKKKDL	9606									9271428	YES		gcesareni	Op18 is multisite phosphorylated on four ser residues during mitosis;two of these ser residues, ser-25 and ser-38, are targets for cyclin-dependent protein kinases. our findings suggest that stathmin phosphorylation in reh6 cells could be in part mediated by pkc activation.	0.1983	SIGNOR-50598
PRKCB	protein	P05771	UNIPROT	STMN1	protein	P16949	UNIPROT	down-regulates	phosphorylation	Ser38	SVPEFPLsPPKKKDL	9606	BTO:0001271								7637391	YES		gcesareni	Op18 is multisite phosphorylated on four ser residues during mitosis;two of these ser residues, ser-25 and ser-38, are targets for cyclin-dependent protein kinases. our findings suggest that stathmin phosphorylation in reh6 cells could be in part mediated by pkc activation.	0.1983	SIGNOR-30357
PRKCB	protein	P05771	UNIPROT	STXBP1	protein	P61764	UNIPROT	down-regulates activity	phosphorylation	Ser313	SLKDFSSsKRMNTGE	9913	BTO:0000259								12519779	YES		lperfetto	Munc18a is essential for neurotransmitter release by exocytosis and can be phosphorylated by PKC in vitro on Ser-306 and Ser-313. We demonstrate that it is phosphorylated on Ser-313 in response to phorbol ester treatment in adrenal chromaffin cells. Mutation of both phosphorylation sites to glutamate reduces its affinity for syntaxin and so acts as a phosphomimetic mutation.	0.1364	SIGNOR-249186
PRKCB	protein	P05771	UNIPROT	STXBP1	protein	P61764	UNIPROT	unknown	phosphorylation	Ser306	VSQEVTRsLKDFSSS	-1									12519779	YES		lperfetto	Munc18a is essential for neurotransmitter release by exocytosis and can be phosphorylated by PKC in vitro on Ser-306 and Ser-313. We demonstrate that it is phosphorylated on Ser-313 in response to phorbol ester treatment in adrenal chromaffin cells. Mutation of both phosphorylation sites to glutamate reduces its affinity for syntaxin and so acts as a phosphomimetic mutation.	0.1364	SIGNOR-249183
PRKCB	protein	P05771	UNIPROT	TFEB	protein	P19484	UNIPROT	up-regulates activity	phosphorylation	Ser466	SKASSRRsSFSMEEG	10090	BTO:0000968								23599343	YES			This occurs following PKCβ phosphorylation of TFEB on three serine residues located in its last 15 amino acids. This post-translational modification stabilizes and increases the activity of this transcription factor.	0.1364	SIGNOR-255315
PRKCB	protein	P05771	UNIPROT	TFEB	protein	P19484	UNIPROT	up-regulates activity	phosphorylation	Ser467	KASSRRSsFSMEEGD	10090	BTO:0000968								23599343	YES			This occurs following PKCβ phosphorylation of TFEB on three serine residues located in its last 15 amino acids. This post-translational modification stabilizes and increases the activity of this transcription factor.	0.1364	SIGNOR-255316
PRKCB	protein	P05771	UNIPROT	TNNI3	protein	P19429	UNIPROT	down-regulates	phosphorylation	Ser42	AKKKSKIsASRKLQL	9606		BTO:0000887							15769444	YES		lperfetto	Phosphorylation at ser 23/24 (e.g., by pka or pkg) results in reduction in myofilament ca2+ sensitivity and an increase in crossbridge cycling rate, leading to acceleration of relaxation and an increase in power output but a reduced economy of contraction. Conversely, phosphorylation at ser 43/45 (by pkc) is associated with reduced maximum ca2+-activated force and decreased crossbridge cycling ra…	0.1983	SIGNOR-134624
PRKCB	protein	P05771	UNIPROT	TNNI3	protein	P19429	UNIPROT	down-regulates	phosphorylation	Ser44	KKSKISAsRKLQLKT	9606		BTO:0000887							15769444	YES		lperfetto	Phosphorylation at ser 23/24 (e.g., by pka or pkg) results in reduction in myofilament ca2+ sensitivity and an increase in crossbridge cycling rate, leading to acceleration of relaxation and an increase in power output but a reduced economy of contraction. Conversely, phosphorylation at ser 43/45 (by pkc) is associated with reduced maximum ca2+-activated force and decreased crossbridge cycling ra…	0.1983	SIGNOR-134628
PRKCB	protein	P05771	UNIPROT	TNNI3	protein	P19429	UNIPROT	down-regulates	phosphorylation	Thr143	RGKFKRPtLRRVRIS	9606									17010989	YES		lperfetto	Pkc-betaii sensitizes cardiac myofilaments to ca2+ by phosphorylating troponin i on threonine-144.	0.1983	SIGNOR-149957
PRKCB	protein	P05771	UNIPROT	TOP2A	protein	P11388	UNIPROT	up-regulates activity	phosphorylation	Ser29	EDAKKRLsVERIYQK	9606	BTO:0000567								12569090	YES		lperfetto	Here, we have shown that the enzymatic activity of topoisomerase II alpha protein purified from HeLa cell nuclei was strongly enhanced following phosphorylation by protein kinase C. | Site-directed mutagenesis studies indicated that phosphorylation of serine 29 generated both of these phosphopeptides.	0.1364	SIGNOR-249195
PRKCB	protein	P05771	UNIPROT	TYR	protein	P14679	UNIPROT	up-regulates	phosphorylation	Ser523	MEKEDYHsLYQSHL	9606	BTO:0000848								10347209	YES		llicata	We conclude that pkc-beta activates tyrosinase directly by phosphorylating serine residues at positions 505 and 509 in the cytoplasmic domain of this melanosome-associated protein. our results strongly suggest that direct phosphorylation of tyrosinase by pkc-_ leads to its activation.	0.1364	SIGNOR-67866
PRKCB	protein	P05771	UNIPROT	TYR	protein	P14679	UNIPROT	up-regulates	phosphorylation	Ser527	DYHSLYQsHL	9606	BTO:0000848								10347209	YES		llicata	We conclude that pkc-beta activates tyrosinase directly by phosphorylating serine residues at positions 505 and 509 in the cytoplasmic domain of this melanosome-associated protein. our results strongly suggest that direct phosphorylation of tyrosinase by pkc-_ leads to its activation.	0.1364	SIGNOR-67870
PRKCD	protein	Q05655	UNIPROT	ADD2	protein	P35612	UNIPROT	unknown	phosphorylation	Ser713	KKKFRTPsFLKKSKK	-1									8810272	YES		lperfetto	Ser-726 and Ser-713 in the C-terminal MARCKS-related domains of alpha- and beta-adducin, respectively, were identified as the major phosphorylation sites for PKC.	0.1364	SIGNOR-248952
PRKCD	protein	Q05655	UNIPROT	ADD2	protein	P35612	UNIPROT	unknown	phosphorylation	Ser726	KKKEKVEs	-1									8810272	YES		lperfetto	Ser-726 and Ser-713 in the C-terminal MARCKS-related domains of alpha- and beta-adducin, respectively, were identified as the major phosphorylation sites for PKC.	0.1364	SIGNOR-248953
ABT-737	chemical	CID:11228183	PUBCHEM	BCL2L2	protein	Q92843	UNIPROT	down-regulates	chemical inhibition			9606									Other	YES	Selleck	gcesareni		0.1983	SIGNOR-189174
PRKCD	protein	Q05655	UNIPROT	ADRB2	protein	P07550	UNIPROT	down-regulates activity	phosphorylation	Ser261	TGHGLRRsSKFCLKE	-1									1848190	YES		lperfetto	We investigate the role of the beta 2-adrenergic receptor phosphorylation by protein kinase C in this regulatory process. Mutation of the serine-261, -262, -344 and -345 of the beta 2-adrenergic receptor prevented the phorbol-ester-induced phosphorylation of the receptor. This mutation also abolished the phorbol-ester-induced decrease in high-affinity agonist binding and potency of the beta 2-adr…	0.1364	SIGNOR-248854
PRKCD	protein	Q05655	UNIPROT	ADRB2	protein	P07550	UNIPROT	down-regulates activity	phosphorylation	Ser262	GHGLRRSsKFCLKEH	-1									1848190	YES		lperfetto	We investigate the role of the beta 2-adrenergic receptor phosphorylation by protein kinase C in this regulatory process. Mutation of the serine-261, -262, -344 and -345 of the beta 2-adrenergic receptor prevented the phorbol-ester-induced phosphorylation of the receptor. This mutation also abolished the phorbol-ester-induced decrease in high-affinity agonist binding and potency of the beta 2-adr…	0.1364	SIGNOR-248855
PRKCD	protein	Q05655	UNIPROT	ADRB2	protein	P07550	UNIPROT	down-regulates activity	phosphorylation	Ser345	ELLCLRRsSLKAYGN	-1									1848190	YES		lperfetto	We investigate the role of the beta 2-adrenergic receptor phosphorylation by protein kinase C in this regulatory process. Mutation of the serine-261, -262, -344 and -345 of the beta 2-adrenergic receptor prevented the phorbol-ester-induced phosphorylation of the receptor. This mutation also abolished the phorbol-ester-induced decrease in high-affinity agonist binding and potency of the beta 2-adr…	0.1364	SIGNOR-248857
PRKCD	protein	Q05655	UNIPROT	ADRB2	protein	P07550	UNIPROT	down-regulates activity	phosphorylation	Ser346	LLCLRRSsLKAYGNG	-1									1848190	YES		lperfetto	We investigate the role of the beta 2-adrenergic receptor phosphorylation by protein kinase C in this regulatory process. Mutation of the serine-261, -262, -344 and -345 of the beta 2-adrenergic receptor prevented the phorbol-ester-induced phosphorylation of the receptor. This mutation also abolished the phorbol-ester-induced decrease in high-affinity agonist binding and potency of the beta 2-adr…	0.1364	SIGNOR-248856
PRKCD	protein	Q05655	UNIPROT	BAG3	protein	O95817	UNIPROT	up-regulates	phosphorylation	Ser187	SSSSSSAsLPSSGRS	9606									23108398	YES		lperfetto	Pkc_-mediated phosphorylation of bag3 at ser187 site induces epithelial-mesenchymal transition and enhances invasiveness in thyroid cancer fro cells. we showed that bag3 was implicated in epithelial-mesenchymal transition (emt) procedure, and phosphorylation state at ser187 site had a critical role in emt regulation by bag3.	0.1364	SIGNOR-199316
PRKCD	protein	Q05655	UNIPROT	BDKRB2	protein	P30411	UNIPROT	down-regulates activity	phosphorylation	Ser373	SMGTLRTsISVERQI	9606	BTO:0000007								11517230	YES		lperfetto	In addition, we found a protein kinase C-dependent phosphorylation of Ser(346) that was mutually exclusive with the basal phosphorylation at Ser(348) and therefore may be implicated in differential regulation of B2 receptor activation. Functional analysis of receptor mutants revealed that a low phosphorylation stoichiometry is sufficient to initiate receptor sequestration while a clustered phosph…	0.1364	SIGNOR-249108
PRKCD	protein	Q05655	UNIPROT	C5AR1	protein	P21730	UNIPROT	down-regulates	phosphorylation	Ser334	SVVRESKsFTRSTVD	9606									10636859	YES		gcesareni	Whole cell phosphorylation assays with specific inhibitors as well as in vitro phosphorylation assays with recombinant enzymes and peptide substrates revealed that phosphorylation of ser-334 is regulated by protein kinase c-beta this study is among the first to analyze in a detailed manner, using a non-mutational approach, modifications of a defined phosphorylation site in a g protein-coupled rec…	0.2265	SIGNOR-73967
PRKCD	protein	Q05655	UNIPROT	C5AR1	protein	P21730	UNIPROT	down-regulates	phosphorylation	Ser334	SVVRESKsFTRSTVD	9606									12464600	YES		gcesareni	Whole cell phosphorylation assays with specific inhibitors as well as in vitro phosphorylation assays with recombinant enzymes and peptide substrates revealed that phosphorylation of ser-334 is regulated by protein kinase c-beta this study is among the first to analyze in a detailed manner, using a non-mutational approach, modifications of a defined phosphorylation site in a g protein-coupled rec…	0.2265	SIGNOR-96067
PRKCD	protein	Q05655	UNIPROT	C5AR1	protein	P21730	UNIPROT	down-regulates	phosphorylation	Ser334	SVVRESKsFTRSTVD	9606									17145764	YES		gcesareni	Whole cell phosphorylation assays with specific inhibitors as well as in vitro phosphorylation assays with recombinant enzymes and peptide substrates revealed that phosphorylation of ser-334 is regulated by protein kinase c-beta this study is among the first to analyze in a detailed manner, using a non-mutational approach, modifications of a defined phosphorylation site in a g protein-coupled rec…	0.2265	SIGNOR-151015
PRKCD	protein	Q05655	UNIPROT	CHAT	protein	P28329	UNIPROT	up-regulates quantity	phosphorylation	Ser558	VPTYESAsIRRFQEG	9606	BTO:0000930								15381704	YES		lperfetto	Finally, basal ChAT phosphorylation in neurons is mediated predominantly by PKC at Ser-476, with PKC activation increasing phosphorylation at Ser-440 and enhancing ChAT activity.	0.1364	SIGNOR-249271
PRKCD	protein	Q05655	UNIPROT	CHAT	protein	P28329	UNIPROT	up-regulates quantity	phosphorylation	Ser594	HKAAVPAsEKLLLLK	9606	BTO:0000930								15381704	YES		lperfetto	Finally, basal ChAT phosphorylation in neurons is mediated predominantly by PKC at Ser-476, with PKC activation increasing phosphorylation at Ser-440 and enhancing ChAT activity.	0.1364	SIGNOR-249272
PRKCD	protein	Q05655	UNIPROT	CHN2	protein	P52757	UNIPROT	down-regulates	phosphorylation	Ser171	EKVSRRLsRSKNEPR	9606									20335173	YES		lperfetto	A novel cross-talk in diacylglycerol signaling: the rac-gap beta2-chimaerin is negatively regulated by protein kinase cdelta-mediated phosphorylation. phosphorylation of beta2-chimaerin on ser(169) located in the sh2-c1 domain linker region via protein kinase cdelta, which retained beta2-chimaerin in the cytosol and prevented its c1 domain-mediated translocation to membranes	0.1364	SIGNOR-164687
PRKCD	protein	Q05655	UNIPROT	CREBBP	protein	Q92793	UNIPROT	unknown	phosphorylation	Ser437	CLPLKNAsDKRNQQT										11463380	YES		lperfetto	This study demonstrates that transcriptional control of mitogen-responsive genes by AP-1 and Pit-1 response elements involves direct phosphorylation of CBP and that growth factordependent phosphorylation of CBP within the GF box is indispensable for signaling via these sites.	0.1364	SIGNOR-249104
PRKCD	protein	Q05655	UNIPROT	CYTH1	protein	Q15438	UNIPROT	unknown	phosphorylation	Ser394	ARKKKVSsTKRH	9606	BTO:0001948								11438522	YES		lperfetto	We show here that a serine/threonine motif within the short polybasic stretch of cytohesin-1 is phosphorylated by purified protein kinase C delta in vitro. Furthermore, the respective residues are also found to be phosphorylated after phorbol ester stimulation in vivo. Biochemical and functional analyses show that phosphorylated cytohesin-1 is able to tightly associate with the actin cytoskeleton…	0.1364	SIGNOR-249098
PRKCD	protein	Q05655	UNIPROT	CYTH1	protein	Q15438	UNIPROT	unknown	phosphorylation	Thr395	RKKKVSStKRH	9606	BTO:0001948								11438522	YES		lperfetto	We show here that a serine/threonine motif within the short polybasic stretch of cytohesin-1 is phosphorylated by purified protein kinase C delta in vitro. Furthermore, the respective residues are also found to be phosphorylated after phorbol ester stimulation in vivo. Biochemical and functional analyses show that phosphorylated cytohesin-1 is able to tightly associate with the actin cytoskeleton…	0.1364	SIGNOR-249099
PRKCD	protein	Q05655	UNIPROT	DAB2	protein	P98082	UNIPROT	down-regulates	phosphorylation	Ser24	QAAPKAPsKKEKKKG	9606	BTO:0000782								15280374	YES		gcesareni	Mutational analysis revealed that a dab2 ser(24) phosphorylation mutant (s24a) abrogated the inhibitory function of dab2.	0.1983	SIGNOR-127198
PRKCD	protein	Q05655	UNIPROT	DAB2	protein	P98082	UNIPROT	down-regulates	phosphorylation	Ser24	QAAPKAPsKKEKKKG	9606	BTO:0001130								10542228	YES		gcesareni	Mutational analysis revealed that a dab2 ser(24) phosphorylation mutant (s24a) abrogated the inhibitory function of dab2.	0.1983	SIGNOR-71764
PRKCD	protein	Q05655	UNIPROT	DAB2	protein	P98082	UNIPROT	unknown	phosphorylation	Ser24	QAAPKAPsKKEKKKG	9534	BTO:0004055								10542228	YES		lperfetto	We have mapped the TPA-induced DOC-2/DAB2 protein phosphorylation site to Ser24, which appears to modulate the DOC-2/DAB2 inhibition of AP-1 transcription activity. Results indicate that phosphorylation of Ser24 is mediated by PKCbetaII, PKC_, and PKCdelta, but not CKII. This suggests that the PKC phosphorylation of Ser24 in DOC-2/DAB2 may be an underlying mechanisms for its tumor-suppressive fun…	0.1364	SIGNOR-249028
PRKCD	protein	Q05655	UNIPROT	DAP3	protein	P51398	UNIPROT	up-regulates	phosphorylation	Thr237	ITRVRNAtDAVGIVL	9606									18227431	YES		amattioni	Dap3 is phosphorylated by protein kinase cdelta on thr237. Dap3 was originally identified as a pro-apoptotic protein. The mutation of the phosphorylation site thr237 to alanine reversed the cell death caused by the wild-type dap3	0.1364	SIGNOR-160488
PRKCD	protein	Q05655	UNIPROT	DBI	protein	P07108	UNIPROT	up-regulates	phosphorylation	Thr42	ATVGDINtERPGMLD	9606	BTO:0000938								18194441	YES		gcesareni	Acyl coenzyme a-binding protein (acbp) is phosphorylated following protein kinase c activation.	0.1364	SIGNOR-160393
PRKCD	protein	Q05655	UNIPROT	DNM1L	protein	O00429	UNIPROT	up-regulates	phosphorylation	Ser616	PIPIMPAsPQKGHAV	9606	BTO:0000567								17301055	YES		gcesareni	Drp1 was specifically phosphorylated in mitosis by cdk1/cyclin b on ser-585. Exogenous expression of unphosphorylated mutant drp1s585a led to reduced mitotic mitochondrial fragmentation.	0.1364	SIGNOR-153148
PRKCD	protein	Q05655	UNIPROT	EIF2S1	protein	P05198	UNIPROT	unknown	phosphorylation	Ser52	MILLSELsRRRIRSI	-1									1677563	YES		lperfetto	Of four other protein kinases tested only protein kinase C (PKC) phosphorylated P(45-56), with complete dependence on phosphatidylserine. Only the residue corresponding to serine-51 in eIF-2 alpha was phosphorylated by HCR, dsI or PKC.	0.1364	SIGNOR-248853
PRKCD	protein	Q05655	UNIPROT	ELAVL1	protein	Q15717	UNIPROT	up-regulates	phosphorylation	Ser221	QAQRFRFsPMGVDHM	9606									20086103	YES		lperfetto	Tandem phosphorylation of serines 221 and 318 by protein kinase cdelta coordinates mrna binding and nucleocytoplasmic shuttling of hurstabilization of mrna by the ubiquitous rna binding protein human antigen r (hur), a member of the embryonic lethal abnormal vision (elav) protein family, requires canonical binding to au-rich element (are)-bearing target mrna and export of nuclear hur-mrna complex…	0.3586	SIGNOR-163524
PRKCD	protein	Q05655	UNIPROT	ELAVL1	protein	Q15717	UNIPROT	up-regulates	phosphorylation	Ser318	GDKILQVsFKTNKSH	9606									20086103	YES		lperfetto	Tandem phosphorylation of serines 221 and 318 by protein kinase cdelta coordinates mrna binding and nucleocytoplasmic shuttling of hurstabilization of mrna by the ubiquitous rna binding protein human antigen r (hur), a member of the embryonic lethal abnormal vision (elav) protein family, requires canonical binding to au-rich element (are)-bearing target mrna and export of nuclear hur-mrna complex…	0.3586	SIGNOR-163528
PRKCD	protein	Q05655	UNIPROT	ENOX2	protein	Q16206	UNIPROT	up-regulates	phosphorylation	Ser504	ENLKEKEsCASRLCA	9606									22659163	YES		lperfetto	Tnox is phosphorylated by protein kinase c_ (pkc_) both in vitro and in vivo. Replacement of serine-504 with alanine significantly reduces phosphorylation by pkc_. C. overexpression of the s504a tnox mutant leads to diminished cell proliferation and migration, reflecting reduced stability of the unphosphorylatable tnox mutant protein.	0.1364	SIGNOR-197706
PRKCD	protein	Q05655	UNIPROT	EP300	protein	Q09472	UNIPROT	down-regulates	phosphorylation	Ser89	SELLRSGsSPNLNMG	9606									12379484	YES		lperfetto	Inhibition of histone acetyltransferase function of p300 by pkcdeltawe found that pkcdelta but not classical pkc, specifically phosphorylates p300 at serine 89 in vitro and in vivo. This phosphorylation causes inhibition of p300 intrinsic hat activity.	0.1364	SIGNOR-94263
PRKCD	protein	Q05655	UNIPROT	FLI1	protein	Q01543	UNIPROT	down-regulates	phosphorylation	Thr312	TNGEFKMtDPDEVAR	9606									21321929	YES		lperfetto	We have previously demonstrated that in response to transforming growth factor _ (tgf_), fli-1 activity is repressed through a series of sequential posttranslational modifications, consisting of protein kinase c_ (pkc_)-induced thr312 phosphorylation, acetylation by p300/creb binding protein-associated factor, and detachment from the collagen promoter.	0.1983	SIGNOR-172113
PRKCD	protein	Q05655	UNIPROT	FLI1	protein	Q01543	UNIPROT	down-regulates	phosphorylation	Thr312	TNGEFKMtDPDEVAR	9606									24058639	YES		miannu	After tgf-_ stimulation, fli1 phosphorylation by protein kinase c-_ induces disassembly of this transcription repressor complex and the acetylation of fli1 by pcaf, leading to the loss of fli1 dna binding. / phosphorylation of fli1 at threonine 312 decreases its interactions with p300 and hdac1	0.1983	SIGNOR-202693
PRKCD	protein	Q05655	UNIPROT	FSCN1	protein	Q16658	UNIPROT	down-regulates activity	phosphorylation	Ser39	KVNASASsLKKKQIW	9606	BTO:0000931								8647875	YES		lperfetto	Phosphorylation of human fascin inhibits its actin binding and bundling activities.	0.1364	SIGNOR-248944
PRKCD	protein	Q05655	UNIPROT	G6PD	protein	P11413	UNIPROT	up-regulates	phosphorylation	Ser180	FGRDLQSsDRLSNHI	9606		BTO:0001260							20649491	YES		lperfetto	A pkc activator, significantly increased g6pd phosphorylation and activity, whereas single (s210a, t266a) and double (s210a/t266a) mutations at sites flanking the g6pd active site significantly inhibited phosphorylation, shifted the isoelectric point, and reduced enzyme activity.	0.1364	SIGNOR-167049
PRKCD	protein	Q05655	UNIPROT	G6PD	protein	P11413	UNIPROT	up-regulates	phosphorylation	Thr236	NIACVILtFKEPFGT	9606		BTO:0001260							20649491	YES		lperfetto	A pkc activator, significantly increased g6pd phosphorylation and activity, whereas single (s210a, t266a) and double (s210a/t266a) mutations at sites flanking the g6pd active site significantly inhibited phosphorylation, shifted the isoelectric point, and reduced enzyme activity.	0.1364	SIGNOR-167053
PRKCD	protein	Q05655	UNIPROT	GNAZ	protein	P19086	UNIPROT	unknown	phosphorylation	Ser27	DRHLRSEsQRQRREI	9606	BTO:0000007								8429024	YES		lperfetto	Gz alpha variants containing selected substitutions of alanine for serine residues were expressed in human kidney 293 cells, and the ability of each to be phosphorylated in response to phorbol 12-myristate 13-acetate was examined. A focus was placed on Ser25 and Ser27, the 2 serine residues within a sequence of Gz alpha used to obtain a phosphorylation-sensitive antibody. The results demonstrate …	0.1364	SIGNOR-248932
PRKCD	protein	Q05655	UNIPROT	GRK2	protein	P25098	UNIPROT	up-regulates activity	phosphorylation	Ser29	ATPAARAsKKILLPE	9606	BTO:0000007								11042191	YES		lperfetto	Phosphorylation of GRK2 by protein kinase C abolishes its inhibition by calmodulin. In vitro, GRK2 was preferentially phosphorylated by PKC isoforms alpha, gamma, and delta. Two-dimensional peptide mapping of PKCalpha-phosphorylated GRK2 showed a single site of phosphorylation, which was identified as serine 29 by HPLC-MS. A S29A mutant of GRK2 was not phosphorylated by PKC in vitro and showed no…	0.2197	SIGNOR-249059
PRKCD	protein	Q05655	UNIPROT	GRM5	protein	P41594	UNIPROT	up-regulates activity	phosphorylation	Ser840	VRSAFTTsTVVRMHV	-1									15894802	YES		lperfetto	Thus, we showed that it is phosphorylation of Ser-839, not Thr-840, that is absolutely required for the unique Ca2+ oscillations produced by mGluR5 activation. The Thr-840 residue is important only in that it is permissive for the PKC-dependent phosphorylation of Ser-839.	0.1364	SIGNOR-249280
PRKCD	protein	Q05655	UNIPROT	GRM5	protein	P41594	UNIPROT	up-regulates activity	phosphorylation	Thr841	RSAFTTStVVRMHVG	-1									15894802	YES		lperfetto	Thus, we showed that it is phosphorylation of Ser-839, not Thr-840, that is absolutely required for the unique Ca2+ oscillations produced by mGluR5 activation. The Thr-840 residue is important only in that it is permissive for the PKC-dependent phosphorylation of Ser-839.	0.1364	SIGNOR-249287
GNAQ	protein	P50148	UNIPROT	TRIOBP	protein	Q9H2D6	UNIPROT	up-regulates activity	binding			-1									17606614	YES			We show that the C-terminal Rho-specific DH-PH cassette of Trio is similarly activated by Galpha(q)	0.1364	SIGNOR-256494
PRKCD	protein	Q05655	UNIPROT	HDAC5	protein	Q9UQL6	UNIPROT	down-regulates activity	phosphorylation	Ser259	FPLRKTAsEPNLKVR	9606									18332134	YES		Manara	In this report, we show that VEGF stimulates PKD-dependent phosphorylation of HDAC5 at Ser259/498residues in ECs, which leads to HDAC5 nuclear exclusion and myocyte enhancer factor-2 (MEF2) transcriptional activation.	0.1364	SIGNOR-260875
PRKCD	protein	Q05655	UNIPROT	GSK3A	protein	P49840	UNIPROT	down-regulates	phosphorylation	Ser21	SGRARTSsFAEPGGG	9606	BTO:0000007								11884598	YES		gcesareni	Convergence of multiple signaling cascades at glycogen synthase kinase 3: edg receptor-mediated phosphorylation and inactivation by lysophosphatidic acid through a protein kinase c-dependent intracellular pathway.	0.1364	SIGNOR-115722
PRKCD	protein	Q05655	UNIPROT	H3C1	protein	P68431	UNIPROT	up-regulates	phosphorylation	Thr46	PHRYRPGtVALREIR	9606	BTO:0000130								19363025	YES		gcesareni	We identify protein kinase c-delta as the kinase responsible for h3t45ph in vitro and in vivo. Given the nucleosomal position of h3t45, we postulate that h3t45ph induces structural change within the nucleosome to facilitate dna nicking and/or fragmentation.	0.1364	SIGNOR-185144
PRKCD	protein	Q05655	UNIPROT	HABP4	protein	Q5JVS0	UNIPROT	down-regulates activity	phosphorylation	Thr354	RKPANDItSQLEINF	9606	BTO:0004974								14699138	YES		lperfetto	We found a strong phosphorylation of Ki-1/57 by PKCalphabeta, PKCdelta, PKClambda/zeta, and especially by PKCsigma, however not by PKCmi. These data show that Ki-1/57 can serve in principal as a substrate for a wide variety of different PKC isoforms but also that its phosphorylation is strongest with PKCsigma. | This suggests that the two threonine residues present in this fragment (Thr354 and Th…	0.1364	SIGNOR-249248
PRKCD	protein	Q05655	UNIPROT	HABP4	protein	Q5JVS0	UNIPROT	down-regulates activity	phosphorylation	Thr375	GRGARGGtRGGRGRI	9606	BTO:0004974								14699138	YES		lperfetto	We found a strong phosphorylation of Ki-1/57 by PKCalphabeta, PKCdelta, PKClambda/zeta, and especially by PKCsigma, however not by PKCmi. These data show that Ki-1/57 can serve in principal as a substrate for a wide variety of different PKC isoforms but also that its phosphorylation is strongest with PKCsigma. | This suggests that the two threonine residues present in this fragment (Thr354 and Th…	0.1364	SIGNOR-249254
PRKCD	protein	Q05655	UNIPROT	HMGA1	protein	P17096	UNIPROT	down-regulates	phosphorylation	Ser44	PGTALVGsQKEPSEV	9606									10617144	YES		fspada	In this study, we showed that the pkc-mediated phosphorylation of hmg-i exerted a very potent inhibition on the binding of this protein to the at-rich promoter regions of both pkc g and ng genes. The purified hmg-i can be phosphorylated by pkc a,b, g, and d but is poorly phosphorylated by pkc e and z. We have mapped two major sites of phosphorylation by pkc at ser44 and ser64	0.1364	SIGNOR-73606
PRKCD	protein	Q05655	UNIPROT	HMGA1	protein	P17096	UNIPROT	down-regulates	phosphorylation	Ser64	PRGRPKGsKNKGAAK	9606									10617144	YES		fspada	In this study, we showed that the pkc-mediated phosphorylation of hmg-i exerted a very potent inhibition on the binding of this protein to the at-rich promoter regions of both pkc g and ng genes. The purified hmg-i can be phosphorylated by pkc a,b, g, and d but is poorly phosphorylated by pkc e and z. We have mapped two major sites of phosphorylation by pkc at ser44 and ser64	0.1364	SIGNOR-73610
PRKCD	protein	Q05655	UNIPROT	HNRNPK	protein	P61978	UNIPROT	down-regulates	phosphorylation	Ser302	GRGGRGGsRARNLPL	9606									10329716	YES		lperfetto	Ser302 is a major k protein site phosphorylated by pkcdelta in vitrothe ability of pkc_ to inducibly bind and phosphorylate k protein may serve not only to alter the activity of k protein itself, but k protein may also provide an avenue for pkc_ to engage in a cross-talk with other k protein molecular partners in response to specific changes in the extracellular environment	0.1364	SIGNOR-67515
PRKCD	protein	Q05655	UNIPROT	IL6ST	protein	P40189	UNIPROT	up-regulates activity	phosphorylation	Thr909	PKSYLPQtVRQGGYM	-1									12361954	YES		lperfetto	Finally, we identified Thr-890, a putative PKC phosphorylation site on gp130, to be critical for the effect of PKCdelta. Our data indicate that PKCdelta plays important regulatory roles in IL-6 signaling.	0.1364	SIGNOR-249177
PRKCD	protein	Q05655	UNIPROT	IL6ST	protein	P40189	UNIPROT	up-regulates	phosphorylation	Thr890	GQVERFEtVGMEAAT	9606									12361954	YES		fspada	This interaction, which does not seem to involve a classical phosphotyrosine sh2-mediated binding, however, significantly enhances the interaction of stat3 and the il-6 receptor subunit glycoprotein (gp) 130, which is the initial step for stat3 activation by il-6. Expression of a dominant negative pkcdelta or depletion of the endogenous pkcdelta by phorbol 12-myristate 3-acetate treatment abrogat…	0.1364	SIGNOR-94012
PRKCD	protein	Q05655	UNIPROT	IRS1	protein	P35568	UNIPROT	down-regulates				9606		BTO:0000671							9335553	NO		gcesareni	These results indicate that activation of protein kinase c stimulates a kinase which can phosphorylate insulin receptor substrate-1 at serine 612, resulting in an inhibition of insulin signaling in the cell these data suggest that: 1) activation of pkctheta contributes to ikk and jnk activation by ffas;2) ikk and jnk mediate pkctheta signals for irs-1 serine phosphorylation and degradation; ser-3…	0.2451	SIGNOR-52707
PRKCD	protein	Q05655	UNIPROT	IRS1	protein	P35568	UNIPROT	down-regulates	phosphorylation	Ser323	MVGGKPGsFRVRASS	9606	BTO:0000222	BTO:0000887;BTO:0001103							16611834	YES		gcesareni	Here we show in various cell models that the adipose hormone leptin, a putative mediator in obesity-related insulin resistance, promotes phosphorylation of ser-318 in irs1 by a janus kinase 2, irs2, and pkc-dependent pathway. we observed that insulin stimulates phosphorylation of ser(318) in irs-1, which is mediated, at least partially, by pkc-zeta.	0.2451	SIGNOR-146105
PRKCD	protein	Q05655	UNIPROT	IRS1	protein	P35568	UNIPROT	down-regulates	phosphorylation	Ser323	MVGGKPGsFRVRASS	9606		BTO:0000671							15069075	YES		gcesareni	Here we show in various cell models that the adipose hormone leptin, a putative mediator in obesity-related insulin resistance, promotes phosphorylation of ser-318 in irs1 by a janus kinase 2, irs2, and pkc-dependent pathway. we observed that insulin stimulates phosphorylation of ser(318) in irs-1, which is mediated, at least partially, by pkc-zeta.	0.2451	SIGNOR-123734
PRKCD	protein	Q05655	UNIPROT	ITGB2	protein	P05107	UNIPROT	unknown	phosphorylation	Ser745	FEKEKLKsQWNNDNP	9606	BTO:0000751								11700305	YES		lperfetto	Here, we identify catalytic domain fragments of protein kinase C (PKC) delta and PKCbetaI/II as the major protein kinases in leukocyte extracts that phosphorylate a peptide corresponding to the cytoplasmic tail of the integrin CD18 chain. The sites phosphorylated in vitro were identified as Ser-745 and Thr-758. PKCalpha and PKCeta also phosphorylated these residues, and PKCalpha additionally phos…	0.1364	SIGNOR-249120
PRKCD	protein	Q05655	UNIPROT	ITGB2	protein	P05107	UNIPROT	unknown	phosphorylation	Thr758	NPLFKSAtTTVMNPK	9606	BTO:0000751								11700305	YES		lperfetto	Here, we identify catalytic domain fragments of protein kinase C (PKC) delta and PKCbetaI/II as the major protein kinases in leukocyte extracts that phosphorylate a peptide corresponding to the cytoplasmic tail of the integrin CD18 chain. The sites phosphorylated in vitro were identified as Ser-745 and Thr-758. PKCalpha and PKCeta also phosphorylated these residues, and PKCalpha additionally phos…	0.1364	SIGNOR-249124
PRKCD	protein	Q05655	UNIPROT	ITGB2	protein	P05107	UNIPROT	up-regulates activity	phosphorylation	Thr758	NPLFKSAtTTVMNPK	9606	BTO:0000782								11700305	YES		lperfetto	We identify catalytic domain fragments of protein kinase c (pkc) delta and pkcbetai/ii as the major protein kinases in leukocyte extracts that phosphorylate a peptide corresponding to the cytoplasmic tail of the integrin cd18 chain. The sites phosphorylated in vitro were identified as ser-745 and thr-758. Pkc-mediated phosphorylation of cd18 after cell stimulation could lead to the recruitment of…	0.1983	SIGNOR-111495
PRKCD	protein	Q05655	UNIPROT	ITGB2	protein	P05107	UNIPROT	up-regulates	phosphorylation	Thr758	NPLFKSAtTTVMNPK	9606	BTO:0000782								18550856	YES		gcesareni	In this study, we present evidence that pkc isoforms are the major protein kinases that phosphorylate the c terminus of the integrin cd18 chain in leukocytes. Ser-745 is identified as a novel phosphorylation site in the integrin cytoplasmic domain. Additionally, we show that a thr-758-phosphorylated integrin peptide can interact with 14-3-3 proteins in leukocyte lysates	0.1983	SIGNOR-178897
PRKCD	protein	Q05655	UNIPROT	ITGB7	protein	P26010	UNIPROT	unknown	phosphorylation	Thr783	PLYKSAItTTINPRF	10090	BTO:0001825								12682249	YES		lperfetto	Beta7 subunit is phosphorylated even in unstimulated TK-1 cells. Activation of TK-1 cells with anti-CD3 (Fig. 5_A) and PDBu (Fig. 5_B) increased the phosphorylation 1520%. | The result shows that the fourth amino acid of the tryptic peptide was phosphorylated. This phosphorylated threonine residue is most likely the first threonine (Thr782) of threonine triplet (Thr782784).	0.1364	SIGNOR-249205
PRKCD	protein	Q05655	UNIPROT	KCNJ1	protein	P48048	UNIPROT	up-regulates activity				9606	BTO:0000007								8621594	YES		lperfetto	To determine whether this channel is a substrate for PKA, ROMK tagged with the hemagglutinin epitope was transiently transfected into HEK293 cells. In vitro labeling of immunoprecipitated proteins from transfected cells showed that ROMK could be phosphorylated by PKA. | Taken together, these results provide strong evidence that direct phosphorylation of the channel polypeptide by PKA is involved …	0.1364	SIGNOR-248943
PRKCD	protein	Q05655	UNIPROT	KLF5	protein	Q13887	UNIPROT	up-regulates activity	phosphorylation	Ser153	LRTGLYKsQRPCVTH	9606	BTO:0003038								12682370	YES		lperfetto	Phosphorylation of Kruppel-like factor 5 (KLF5/IKLF) at the CBP interaction region enhances its transactivation function. | Inhibition of protein kinase activity by H7 or calphostin C blocked both full-length and N-terminal fragment (amino acids 1-238) KLF5 activities. Mutation at a potential protein kinase C phosphorylation site within the CBP interaction domain of KLF5 reduces its transactivati…	0.1364	SIGNOR-249206
PRKCD	protein	Q05655	UNIPROT	MUC1	protein	P15941	UNIPROT	up-regulates	phosphorylation	Thr1224	RYVPPSStDRSPYEK	9606									11877440	YES		gcesareni	We show that phosphorylation of muc1 by pkcdelta increases binding of muc1 and beta-catenin in vitro and in vivo. The functional significance of the muc1-pkcdelta interaction is further supported by the demonstration that mutation of the pkcdelta phosphorylation site abrogates muc1-mediated decreases in binding of beta-catenin to e-cadherin	0.3534	SIGNOR-115501
PRKCD	protein	Q05655	UNIPROT	MYBPC3	protein	Q14896	UNIPROT	up-regulates	phosphorylation	Ser284	AGGGRRIsDSHEDTG	9606		BTO:0000562							17075052	YES		gcesareni	The triple aspartic acid mutation shows greater distance between the two thick myosin filaments (affects the steric arrangement of the filament distances) in heart tissue. Mutation is cardioprotective during stress (ischemia-reprofusion injury) against apoptosis similar to isoproterenol treatment.	0.1364	SIGNOR-150351
PRKCD	protein	Q05655	UNIPROT	MYBPC3	protein	Q14896	UNIPROT	up-regulates	phosphorylation	Ser304	SLLKKRDsFRTPRDS	9606		BTO:0000562							17075052	YES		gcesareni	The triple aspartic acid mutation shows greater distance between the two thick myosin filaments (affects the steric arrangement of the filament distances) in heart tissue. Mutation is cardioprotective during stress (ischemia-reprofusion injury) against apoptosis similar to isoproterenol treatment.	0.1364	SIGNOR-150355
PRKCD	protein	Q05655	UNIPROT	NCF1	protein	P14598	UNIPROT	up-regulates	phosphorylation	Ser303	RGAPPRRsSIRNAHS	9606	BTO:0000130								12056906	YES		esanto	Pkc alpha, beta ii, delta, and zeta expressed in human neutrophils can individually phosphorylate p47(phox) and induce both its translocation and nadph oxidase activation. The use of p47phox mutants identified serines 303, 304, 315, 320, 328, 359, 370, and 379 as targets of pkc?, ???, And ?.	0.3956	SIGNOR-89217
PRKCD	protein	Q05655	UNIPROT	NCF1	protein	P14598	UNIPROT	up-regulates	phosphorylation	Ser304	GAPPRRSsIRNAHSI	9606	BTO:0000130								12056906	YES		esanto	Pkc alpha, beta ii, delta, and zeta expressed in human neutrophils can individually phosphorylate p47(phox) and induce both its translocation and nadph oxidase activation. The use of p47phox mutants identified serines 303, 304, 315, 320, 328, 359, 370, and 379 as targets of pkc?, ???, And ?.	0.3956	SIGNOR-89221
PRKCD	protein	Q05655	UNIPROT	NCF1	protein	P14598	UNIPROT	up-regulates	phosphorylation	Ser315	AHSIHQRsRKRLSQD	9606	BTO:0000130								12056906	YES		esanto	Pkc alpha, beta ii, delta, and zeta expressed in human neutrophils can individually phosphorylate p47(phox) and induce both its translocation and nadph oxidase activation. The use of p47phox mutants identified serines 303, 304, 315, 320, 328, 359, 370, and 379 as targets of pkc?, ???, And ?.	0.3956	SIGNOR-89225
PRKCD	protein	Q05655	UNIPROT	NCF1	protein	P14598	UNIPROT	up-regulates	phosphorylation	Ser320	QRSRKRLsQDAYRRN	9606	BTO:0000130								12056906	YES		esanto	Pkc alpha, beta ii, delta, and zeta expressed in human neutrophils can individually phosphorylate p47(phox) and induce both its translocation and nadph oxidase activation. The use of p47phox mutants identified serines 303, 304, 315, 320, 328, 359, 370, and 379 as targets of pkc?, ???, And ?.	0.3956	SIGNOR-89229
PRKCD	protein	Q05655	UNIPROT	NCF1	protein	P14598	UNIPROT	up-regulates	phosphorylation	Ser328	QDAYRRNsVRFLQQR	9606	BTO:0000130								12056906	YES		esanto	Pkc alpha, beta ii, delta, and zeta expressed in human neutrophils can individually phosphorylate p47(phox) and induce both its translocation and nadph oxidase activation. The use of p47phox mutants identified serines 303, 304, 315, 320, 328, 359, 370, and 379 as targets of pkc?, ???, And ?.	0.3956	SIGNOR-89233
PRKCD	protein	Q05655	UNIPROT	NCF1	protein	P14598	UNIPROT	up-regulates	phosphorylation	Ser359	EERQTQRsKPQPAVP	9606	BTO:0000130								12056906	YES		esanto	Pkc alpha, beta ii, delta, and zeta expressed in human neutrophils can individually phosphorylate p47(phox) and induce both its translocation and nadph oxidase activation. The use of p47phox mutants identified serines 303, 304, 315, 320, 328, 359, 370, and 379 as targets of pkc?, ???, And ?.	0.3956	SIGNOR-89237
PRKCD	protein	Q05655	UNIPROT	NCF1	protein	P14598	UNIPROT	up-regulates	phosphorylation	Ser370	PAVPPRPsADLILNR	9606	BTO:0000130								12056906	YES		esanto	Pkc alpha, beta ii, delta, and zeta expressed in human neutrophils can individually phosphorylate p47(phox) and induce both its translocation and nadph oxidase activation. The use of p47phox mutants identified serines 303, 304, 315, 320, 328, 359, 370, and 379 as targets of pkc?, ???, And ?.	0.3956	SIGNOR-89241
PRKCD	protein	Q05655	UNIPROT	NCF1	protein	P14598	UNIPROT	up-regulates	phosphorylation	Ser379	DLILNRCsESTKRKL	9606	BTO:0000130								12056906	YES		esanto	Pkc alpha, beta ii, delta, and zeta expressed in human neutrophils can individually phosphorylate p47(phox) and induce both its translocation and nadph oxidase activation. The use of p47phox mutants identified serines 303, 304, 315, 320, 328, 359, 370, and 379 as targets of pkc?, ???, And ?.	0.3956	SIGNOR-89248
PRKCD	protein	Q05655	UNIPROT	NCF4	protein	Q15080	UNIPROT	up-regulates activity	phosphorylation	Thr154	LRRLRPRtRKVKSVS	9606	BTO:0000738								9804763	YES		lperfetto	P40(phox) is phosphorylated on threonine 154 and serine 315 during activation of the phagocyte NADPH oxidase. Implication of a protein kinase c-type kinase in the phosphorylation process.	0.2197	SIGNOR-249012
PRKCD	protein	Q05655	UNIPROT	NFE2L2	protein	Q16236	UNIPROT	up-regulates activity	phosphorylation	Ser40	SREVFDFsQRRKEYE	-1									12198130	YES		lperfetto	Phosphorylation of Nrf2 at Ser-40 by protein kinase C regulates antioxidant response element-mediated transcription.	0.1364	SIGNOR-249161
PRKCD	protein	Q05655	UNIPROT	NOS3	protein	P29474	UNIPROT	down-regulates activity	phosphorylation	Thr495	TGITRKKtFKEVANA	9606	BTO:0001853								24379783	YES		lperfetto	The phosphorylation of both S617 and S635 have also been shown to promote increased eNOS-derived NO release (Michell et al., 2002). The phosphorylaiton of S617 can be induced by PKA or Akt activity, and may serve to sensitize eNOS to calmodulin binding and modulate the phosphorylation of other eNOS sites	0.1364	SIGNOR-251631
PRKCD	protein	Q05655	UNIPROT	NR2F6	protein	P10588	UNIPROT	down-regulates	phosphorylation	Ser83	CKSFFKRsIRRNLSY	9606	BTO:0000782								18701084	YES		esanto	Ser-83 on recombinant nr2f6is a pkc substrate site;mutation of ser-83 (but not ser-89) to alanine strongly reduced pkc-mediated nr2f6 phosphorylation, confirming ser-83 as the major pkc phosphorylation site in nr2f6;the dna-binding capacity of nr2f6 is antagonized by a (p)ser-83 switch on nr2f6.	0.1364	SIGNOR-180017
PRKCD	protein	Q05655	UNIPROT	OPRD1	protein	P41143	UNIPROT	unknown	phosphorylation	Ser344	CGRPDPSsFSRAREA	9606	BTO:0000007								11085981	YES		lperfetto	In the current study, we identified a PKC-mediated phosphorylation site in the delta-opioid receptor (DOR) and demonstrated that activation of PKC by stimulation of other types of GPCR or increase in intracellular Ca2+concentration in HEK 293 cells induces heterologous phosphorylation of DOR. Our results further established that DOR phosphorylation at Ser-344 by PKC results in internalization of …	0.1364	SIGNOR-249063
PRKCD	protein	Q05655	UNIPROT	PA2G4	protein	Q9UQ80	UNIPROT	up-regulates	phosphorylation	Ser360	ELKALLQsSASRKTQ	9606	BTO:0000938								21145366	YES		gcesareni	Trk receptor activation by both ngf and bdnf induced phosphorylation of ebp1 at the s360 upon the activation of protein kinase c (pkc ) and triggered dissociation of p48 from retinoblastoma (rb	0.1364	SIGNOR-170348
PRKCD	protein	Q05655	UNIPROT	PEBP1	protein	P30086	UNIPROT	up-regulates	phosphorylation	Ser153	RGKFKVAsFRKKYEL	9606									14654844	YES		miannu	Here we show that the raf kinase inhibitor protein (rkip) is a physiological inhibitor of grk-2. After stimulation of gpcr, rkip dissociates from its known target, raf-1 (refs 6-8), to associate with grk-2 and block its activity. This switch is triggered by protein kinase c (pkc)-dependent phosphorylation of the rkip on serine 153.	0.1364	SIGNOR-119551
PRKCD	protein	Q05655	UNIPROT	PLD2	protein	O14939	UNIPROT	up-regulates	phosphorylation	Thr566	FIQRWNFtKTTKAKY	9606									20733000	YES	Translocation from Cytoplasm to the Edge of Lamellipodia	gcesareni	Finally, we show that thr566 of pld2 is directly phosphorylated by pkc and that pld2 mutation in this region prevents pld2 activation, pld2 translocation to the edge of lamellipodia, rac translocation, and cell spreading after integrin activation	0.1364	SIGNOR-167577
PRKCD	protein	Q05655	UNIPROT	PLSCR1	protein	O15162	UNIPROT	up-regulates	phosphorylation	Thr161	CGPSRPFtLRIIDNM	9606	BTO:0000661	BTO:0000975							10770950	YES		lperfetto	Following the induction of apoptosis, however, phosphorylation of serine residues decreased and it increased on threonine, consistent with the predicted pkc phosphorylation site at thr-161. Transfection of cho cells with scramblase and pkc_, but not scramblase or pkc_ alone, increased scramblase activity	0.1364	SIGNOR-76904
PRKCD	protein	Q05655	UNIPROT	PLSCR3	protein	Q9NRY6	UNIPROT	up-regulates	phosphorylation	Thr21	PPPPYPVtPGYPEPA	9606									16267027	YES		gcesareni	Ad198-activated pkc-delta induces phosphorylation of mitochondrial pls3 at thr21;pls3 is a critical downstream effector of pkc-delta in ad198-induced apoptosis.	0.2197	SIGNOR-140759
PRKCD	protein	Q05655	UNIPROT	PRKCD	protein	Q05655	UNIPROT	unknown	phosphorylation	Ser302	TQRASRRsDSASSEP	9606									19366211	YES		llicata	This study identifies novel in vitro pkcdelta autophosphorylation sites at thr(141) adjacent to the pseudosubstrate domain, thr(218) in the c1a-c1b interdomain, ser(295), ser(302), and ser(304) in the hinge region, and ser(503) adjacent to thr(505) in the activation loop.	0.1364	SIGNOR-185291
PRKCD	protein	Q05655	UNIPROT	PRKCD	protein	Q05655	UNIPROT	unknown	phosphorylation	Ser304	RASRRSDsASSEPVG	9606									19366211	YES		llicata	This study identifies novel in vitro pkcdelta autophosphorylation sites at thr(141) adjacent to the pseudosubstrate domain, thr(218) in the c1a-c1b interdomain, ser(295), ser(302), and ser(304) in the hinge region, and ser(503) adjacent to thr(505) in the activation loop.	0.1364	SIGNOR-185295
PRKCD	protein	Q05655	UNIPROT	PRKCD	protein	Q05655	UNIPROT	unknown	phosphorylation	Ser503	KENIFGEsRASTFCG	9606									19366211	YES		llicata	This study identifies novel in vitro pkcdelta autophosphorylation sites at thr(141) adjacent to the pseudosubstrate domain, thr(218) in the c1a-c1b interdomain, ser(295), ser(302), and ser(304) in the hinge region, and ser(503) adjacent to thr(505) in the activation loop.	0.1364	SIGNOR-185299
PRKCD	protein	Q05655	UNIPROT	PRKCD	protein	Q05655	UNIPROT	unknown	phosphorylation	Thr218	TAANSRDtIFQKERF	9606									19366211	YES		llicata	This study identifies novel in vitro pkcdelta autophosphorylation sites at thr(141) adjacent to the pseudosubstrate domain, thr(218) in the c1a-c1b interdomain, ser(295), ser(302), and ser(304) in the hinge region, and ser(503) adjacent to thr(505) in the activation loop.	0.1364	SIGNOR-185303
PRKCD	protein	Q05655	UNIPROT	PRKCD	protein	Q05655	UNIPROT	up-regulates	phosphorylation	Ser299	NQVTQRAsRRSDSAS	9606									17603046	YES		gcesareni	Here, we demonstrate that pkcdelta undergoes in vitro autophosphorylation at three sites within its v3 region (s299, s302, s304), each of which is unique to this pkc isoform and evolutionarily conserved	0.2393	SIGNOR-156523
PRKCD	protein	Q05655	UNIPROT	PRKCD	protein	Q05655	UNIPROT	up-regulates	phosphorylation	Ser645	LNEKARLsYSDKNLI	9606									15731106	YES		gcesareni	Taken together, our results demonstrate that serine 643 of pkc-delta is a major autophosphorylation site, and phosphorylation of this site plays an important role in controlling its enzymatic activity and biological function. The enzymatic activity of pkc-deltas643a mutant as measured by phosphorylating the pkc-delta pseudosubstrate region-derived substrate was also reduced more than 70% in compa…	0.2393	SIGNOR-134207
PRKCD	protein	Q05655	UNIPROT	PRKCD	protein	Q05655	UNIPROT	up-regulates	phosphorylation	Ser645	LNEKARLsYSDKNLI	9606									9305920	YES		gcesareni	Taken together, our results demonstrate that serine 643 of pkc-delta is a major autophosphorylation site, and phosphorylation of this site plays an important role in controlling its enzymatic activity and biological function. The enzymatic activity of pkc-deltas643a mutant as measured by phosphorylating the pkc-delta pseudosubstrate region-derived substrate was also reduced more than 70% in compa…	0.2393	SIGNOR-51000
PRKCD	protein	Q05655	UNIPROT	PRKCD	protein	Q05655	UNIPROT	up-regulates	phosphorylation	Thr141	EDEAKFPtMNRRGAI	9606									19366211	YES		llicata	This study identifies novel in vitro pkcdelta autophosphorylation sites at thr(141) adjacent to the pseudosubstrate domain, thr(218) in the c1a-c1b interdomain, ser(295), ser(302), and ser(304) in the hinge region, and ser(503) adjacent to thr(505) in the activation loop. a t141d substitution markedly increases basal lipid-independent pkcdelta activity;	0.2393	SIGNOR-185279
PRKCD	protein	Q05655	UNIPROT	PRKCD	protein	Q05655	UNIPROT	up-regulates	phosphorylation	Thr295	AEALNQVtQRASRRS	9606									19366211	YES		gcesareni	These results implicate pkcdelta-thr(295) autophosphorylation as a lipid-dependent modification that links pkcdelta-thr(505) phosphorylation to src-dependent regulation of pkcdelta catalytic function.	0.2393	SIGNOR-185283
PRKCD	protein	Q05655	UNIPROT	PRKCD	protein	Q05655	UNIPROT	up-regulates	phosphorylation	Thr507	FGESRAStFCGTPDY	9606									19366211	YES		llicata	This study identifies novel in vitro pkcdelta autophosphorylation sites at thr(141) adjacent to the pseudosubstrate domain, thr(218) in the c1a-c1b interdomain, ser(295), ser(302), and ser(304) in the hinge region, and ser(503) adjacent to thr(505) in the activation loop. studies reported herein show that a t505a substitution reduces pkcdelta-thr(295) autophosphorylation	0.2393	SIGNOR-185287
PRKCD	protein	Q05655	UNIPROT	PRKD1	protein	Q15139	UNIPROT	up-regulates	phosphorylation	Ser738	ARIIGEKsFRRSVVG	9606									15024053	YES		llicata	Here we show that activation of pkd in response to oxidative stress requires two sequential signaling events, i.e., phosphorylation of tyr463 by abl, which in turn promotes a second step, phosphorylation of the pkd activation loop (ser738/ser742). We show that this is mediated by pkcdelta (protein kinase cdelta)	0.1364	SIGNOR-123449
PRKCD	protein	Q05655	UNIPROT	PRKD1	protein	Q15139	UNIPROT	up-regulates	phosphorylation	Ser742	GEKSFRRsVVGTPAY	9606									15024053	YES		llicata	Here we show that activation of pkd in response to oxidative stress requires two sequential signaling events, i.e., phosphorylation of tyr463 by abl, which in turn promotes a second step, phosphorylation of the pkd activation loop (ser738/ser742). We show that this is mediated by pkcdelta (protein kinase cdelta)	0.1364	SIGNOR-123453
PRKCD	protein	Q05655	UNIPROT	PTPN22	protein	Q9Y2R2	UNIPROT	down-regulates	phosphorylation	Ser35	FLKLKRQsTKYKADK	9606	BTO:0000782								18056643	YES		llicata	We show that lyp is phosphorylated exclusively at ser-35 by pkc both in vitro and in vivo. our data establish a mechanism by which pkc could attenuate the cellular function of lyp, thereby augmenting t cell activation.	0.1364	SIGNOR-159591
PRKCD	protein	Q05655	UNIPROT	PTPRA	protein	P18433	UNIPROT	up-regulates activity	phosphorylation	Ser189	QAGSHSNsFRLSNGR	9606	BTO:0000017								11676480	YES		lperfetto	In this process, PTPalpha Ser-180 and Ser-204 phosphorylation is critical for the induction of phosphatase activity, which is required for dephosphorylation of pp60(c-src). Taken together, we demonstrate the physical and functional association between PI 3-kinase, PKCdelta and PTPalpha in a signaling complex that mediates the antitumor activity of the somatostatin analogue TT-232.	0.1364	SIGNOR-249113
PRKCD	protein	Q05655	UNIPROT	PTPRA	protein	P18433	UNIPROT	up-regulates activity	phosphorylation	Ser213	PLLARSPsTNRKYPP	9606	BTO:0000017								11676480	YES		lperfetto	In this process, PTPalpha Ser-180 and Ser-204 phosphorylation is critical for the induction of phosphatase activity, which is required for dephosphorylation of pp60(c-src). Taken together, we demonstrate the physical and functional association between PI 3-kinase, PKCdelta and PTPalpha in a signaling complex that mediates the antitumor activity of the somatostatin analogue TT-232.	0.1364	SIGNOR-249114
PRKCD	protein	Q05655	UNIPROT	RPS3	protein	P23396	UNIPROT	up-regulates	phosphorylation	Ser6	sKKRKFVA	9606									15950189	YES		lperfetto	It has been shown previously that ribosomal protein s3 (rps3)	0.1983	SIGNOR-137967
PRKCD	protein	Q05655	UNIPROT	RPS3	protein	P23396	UNIPROT	up-regulates	phosphorylation	Ser6	sKKRKFVA	9606									19059439	YES		llicata	Here we show that pkcdelta phosphorylates rps3 resulting in its mobilization in the nucleus to repair damaged dna. pkc? Kinase assay then indicated that at least two residues, serine 6 and threonine 221, are phosphorylated by pkc?	0.1983	SIGNOR-182619
PRKCD	protein	Q05655	UNIPROT	RPS3	protein	P23396	UNIPROT	up-regulates	phosphorylation	Thr221	KDEILPTtPISEQKG	9606									19059439	YES		gcesareni	Here we show that pkcdelta phosphorylates rps3 resulting in its mobilization in the nucleus to repair damaged dna. Phosphorylated rps3 was only detected in non-ribosomal rps3 and the repair endonuclease activity of rps3 was increased by its phosphorylation.	0.1983	SIGNOR-182623
PRKCD	protein	Q05655	UNIPROT	SHC1	protein	P29353	UNIPROT	unknown	phosphorylation	Ser28	LEEGASGsTPPEELP	9606									16963224	YES		llicata	Activated pkc delta was able to phosphorylate shca at ser29, as determined by mass spectrometry.	0.2197	SIGNOR-149402
PRKCD	protein	Q05655	UNIPROT	SRC	protein	P12931	UNIPROT	up-regulates activity	phosphorylation	Ser12	KSKPKDAsQRRRSLE	9606	BTO:0001938								18069897	YES		gcesareni	We conclude that treatment with either UV or PMA induces the phosphorylation of the PKC site Ser12 on c-SRC and that this specific phosphorylation event is significantly diminished in cells overexpressing PR55	0.2197	SIGNOR-247974
PRKCD	protein	Q05655	UNIPROT	STAT1	protein	P42224	UNIPROT	up-regulates	phosphorylation	Ser727	TDNLLPMsPEEFDEV	9606									17502367	YES		gcesareni	All stats are phosphorylated on at least one serine residue in their tad specifically, ser727 in stats 1 and 3 and ser721 in stat4. Stat serine kinases have been identified through the use of inhibitors, dominant-negative alleles, and in vitro kinase assays. They include mapk (p38mapk: stats 1, 3, 4;erk: stat3, 5;jnk: stat3), pkc_ (stat1, stat3), mtor (stat3), nlk (stat3 (42)), and camkii and ikk…	0.2197	SIGNOR-154791
PRKCD	protein	Q05655	UNIPROT	STAT3	protein	P40763	UNIPROT	up-regulates	phosphorylation	Ser727	NTIDLPMsPRTLDSL	9606		BTO:0001253							16418226	YES		gcesareni	Abrogation of pkcdelta activity inhibited insulin-induced stat3 phosphorylation, pkcdelta-stat3 association and nuclear translocation.	0.1364	SIGNOR-143828
PRKCD	protein	Q05655	UNIPROT	TAGLN	protein	Q01995	UNIPROT	down-regulates activity	phosphorylation	Ser181	VIGLQMGsNRGASQA	-1									11053353	YES		lperfetto	Of the three consensus protein kinase C or casein kinase II phosphorylation sites in SM22, only Ser-181 was readily phosphorylated by protein kinase C in vitro, and such phosphorylation greatly decreased actin binding.	0.1364	SIGNOR-249061
PRKCD	protein	Q05655	UNIPROT	TNNI3	protein	P19429	UNIPROT	down-regulates	phosphorylation	Thr143	RGKFKRPtLRRVRIS	9606									18550549	YES		gcesareni	Src phosphorylates pkcdelta at tyr311 and tyr332 leading to enhanced pkcdelta autophosphorylation at thr505 (its activation loop) and pkcdelta-dependent ctni phosphorylation at both ser23/ser24 and thr144.	0.1983	SIGNOR-178888
PRKCD	protein	Q05655	UNIPROT	TNNI3	protein	P19429	UNIPROT	down-regulates	phosphorylation	Thr143	RGKFKRPtLRRVRIS	9606									24585778	YES		miannu	Length-dependent activation is modulated by cardiac troponin i bisphosphorylation at ser23 and ser24 but not by thr143 phosphorylation. Thr143 is a known target of protein kinase c (pkc) whose activity is increased in cardiac disease	0.1983	SIGNOR-204666
PRKCE	protein	Q02156	UNIPROT	BAD	protein	Q92934	UNIPROT	down-regulates	phosphorylation	Ser118	GRELRRMsDEFVDSF	9606									20179209	YES		lperfetto	Pkcs phosphorylate bad under in vitro conditions, and the association of phosphorylated bad with pkc-mu or pkc-epsilon, as shown by immunoprecipitation, indicated direct involvement of pkcs in bad phosphorylation. To confirm these results, cells overexpressing pegfp-n1, wt-bad, or bad with a single site mutated (ser112ala;ser136ala;ser155ala), two sites mutated (ser(112/136)ala;ser(112/155)ala;se…	0.1364	SIGNOR-163908
PRKCE	protein	Q02156	UNIPROT	CHAT	protein	P28329	UNIPROT	up-regulates	phosphorylation	Ser465	LKHVTQSsRKLIRAD	9606	BTO:0000938								15381704	YES	The effect has been demonstrated using P28329-3	gcesareni	We show that chat is differentially phosphorylated by protein kinase c (pkc) isoforms on four serines (ser-440, ser-346, ser-347, and ser-476) and one threonine (thr-255). This phosphorylation is hierarchical, with phosphorylation at ser-476 required for phosphorylation at other serines. Phosphorylation at some, but not all, sites regulates basal catalysis and activation	0.1364	SIGNOR-129304
PRKCE	protein	Q02156	UNIPROT	CHAT	protein	P28329	UNIPROT	up-regulates	phosphorylation	Ser594	HKAAVPAsEKLLLLK	9606	BTO:0000938								15381704	YES	The effect has been demonstrated using P28329-3	gcesareni	We show that chat is differentially phosphorylated by protein kinase c (pkc) isoforms on four serines (ser-440, ser-346, ser-347, and ser-476) and one threonine (thr-255). This phosphorylation is hierarchical, with phosphorylation at ser-476 required for phosphorylation at other serines. Phosphorylation at some, but not all, sites regulates basal catalysis and activation	0.1364	SIGNOR-129312
PRKCE	protein	Q02156	UNIPROT	CTNND1	protein	O60716	UNIPROT	down-regulates	phosphorylation	Ser268	PQVRVGGsSVDLHRF	9606									21251911	YES		lperfetto	We find that ctnnd1/p120ctn phosphorylation at serine 268 (p-s268) occurs in a strictly pkc_-dependent manner,serine/threonine phosphorylation of p120-ctn has been reported to affect the integrity of ajs [12], [24] and [25]. Xia et al. (2003) reported that several residues (ser122, ser252, ser268, ser288, thr310, ser312, ser873, and thr910) in p120ctn can be either phosphorylated or dephosphoryla…	0.1983	SIGNOR-171712
PRKCE	protein	Q02156	UNIPROT	CTNND1	protein	O60716	UNIPROT	down-regulates	phosphorylation	Ser268	PQVRVGGsSVDLHRF	9606	BTO:0000150;BTO:0001130;BTO:0000551								23542175	YES		lperfetto	We find that ctnnd1/p120ctn phosphorylation at serine 268 (p-s268) occurs in a strictly pkc_-dependent manner,serine/threonine phosphorylation of p120-ctn has been reported to affect the integrity of ajs [12], [24] and [25]. Xia et al. (2003) reported that several residues (ser122, ser252, ser268, ser288, thr310, ser312, ser873, and thr910) in p120ctn can be either phosphorylated or dephosphoryla…	0.1983	SIGNOR-201600
PRKCE	protein	Q02156	UNIPROT	FGFR1	protein	P11362	UNIPROT	up-regulates	phosphorylation	Ser779	PLDQYSPsFPDTRSS	9606	BTO:0000938								23564461	YES		lperfetto	Phosphorylation of serine 779 in fibroblast growth factor receptor 1 and 2 by protein kinase c(epsilon) regulates ras/mitogen-activated protein kinase signaling and neuronal differentiationour findings show that in addition to fgfr tyrosine phosphorylation, the phosphorylation of a conserved serine residue, ser(779), can quantitatively control ras/mapk signaling to promote specific cellular respo…	0.1364	SIGNOR-201671
PRKCE	protein	Q02156	UNIPROT	FGFR2	protein	P21802	UNIPROT	up-regulates	phosphorylation	Ser782	PLEQYSPsYPDTRSS	9606	BTO:0000938								23564461	YES		lperfetto	Phosphorylation of serine 779 in fibroblast growth factor receptor 1 and 2 by protein kinase c(epsilon) regulates ras/mitogen-activated protein kinase signaling and neuronal differentiation	0.1364	SIGNOR-201675
PRKCE	protein	Q02156	UNIPROT	GAD1	protein	Q99259	UNIPROT	down-regulates activity	phosphorylation	Thr91	RDARFRRtETDFSNL	-1									15147202	YES		lperfetto	We have identified one specific phosphorylation site, threonine 91 (T91), in hGAD67 that can be phosphorylated by PKA using MALDI-TOF. Site-directed mutation of T91 to alanine abolished PKA-mediated phosphorylation and inhibition of GAD activity.	0.1364	SIGNOR-249264
PRKCE	protein	Q02156	UNIPROT	GJA1	protein	P17302	UNIPROT	up-regulates	phosphorylation	Ser365	IVDQRPSsRASSRAS	9606									16474210	YES		lperfetto	We previously showed that follicle-stimulating hormone (fsh) promoted phosphorylation of cx43 in rat primary granulosa cells. We further identified ser365, ser368, ser369, and ser373 in the carboxy-terminal tail as the major sites of phosphorylation by fsh, and found that the phosphorylation of these residues was essential for channel activity.	0.1364	SIGNOR-144461
PRKCE	protein	Q02156	UNIPROT	GJA1	protein	P17302	UNIPROT	up-regulates	phosphorylation	Ser369	RPSSRASsRASSRPR	9606									16474210	YES		lperfetto	We previously showed that follicle-stimulating hormone (fsh) promoted phosphorylation of cx43 in rat primary granulosa cells. We further identified ser365, ser368, ser369, and ser373 in the carboxy-terminal tail as the major sites of phosphorylation by fsh, and found that the phosphorylation of these residues was essential for channel activity.	0.1364	SIGNOR-144469
PRKCE	protein	Q02156	UNIPROT	GJA1	protein	P17302	UNIPROT	up-regulates	phosphorylation	Ser373	RASSRASsRPRPDDL	9606									16474210	YES		lperfetto	We previously showed that follicle-stimulating hormone (fsh) promoted phosphorylation of cx43 in rat primary granulosa cells. We further identified ser365, ser368, ser369, and ser373 in the carboxy-terminal tail as the major sites of phosphorylation by fsh, and found that the phosphorylation of these residues was essential for channel activity.	0.1364	SIGNOR-144473
PRKCE	protein	Q02156	UNIPROT	GRM5	protein	P41594	UNIPROT	up-regulates activity	phosphorylation	Thr841	RSAFTTStVVRMHVG	-1									15894802	YES		lperfetto	Thus, we showed that it is phosphorylation of Ser-839, not Thr-840, that is absolutely required for the unique Ca2+ oscillations produced by mGluR5 activation. The Thr-840 residue is important only in that it is permissive for the PKC-dependent phosphorylation of Ser-839.	0.1364	SIGNOR-249288
PRKCE	protein	Q02156	UNIPROT	IQGAP1	protein	P46940	UNIPROT	up-regulates	phosphorylation	Ser1443	DKMKKSKsVKEDSNL	9606									15355962	YES		gcesareni	Using a mass spectrometry-based assay, we show that egf induces phosphorylation of iqgap1 ser(1443), a residue known to be phosphorylated by pkcthe nonphosphorylatable iqgap1 s1441a/s1443a had no effect. In contrast, the s1441e/s1443d mutation markedly enhanced the ability of iqgap1 to induce neurite outgrowth.	0.4024	SIGNOR-128718
PRKCE	protein	Q02156	UNIPROT	IQGAP1	protein	P46940	UNIPROT	up-regulates	phosphorylation	Ser1443	DKMKKSKsVKEDSNL	9606									21349850	YES		gcesareni	Using a mass spectrometry-based assay, we show that egf induces phosphorylation of iqgap1 ser(1443), a residue known to be phosphorylated by pkcthe nonphosphorylatable iqgap1 s1441a/s1443a had no effect. In contrast, the s1441e/s1443d mutation markedly enhanced the ability of iqgap1 to induce neurite outgrowth.	0.4024	SIGNOR-172239
PRKCE	protein	Q02156	UNIPROT	KIR3DL1	protein	P43629	UNIPROT	down-regulates	phosphorylation	Ser415	QRKITRPsQRPKTPP	9606									17911614	YES		gcesareni	Functional studies of the wild-type receptor and serine/threonine mutants indicated that phosphorylation of ser(394) by protein kinase c slightly suppresses kir3dl1 inhibitory function, and reduces receptor internalization and turnover.	0.1364	SIGNOR-158129
PRKCE	protein	Q02156	UNIPROT	KRT18	protein	P05783	UNIPROT	unknown	phosphorylation	Ser53	ISVSRSTsFRGGMGS	-1									1374067	YES		lperfetto	In conclusion, we have shown that the PKCe catalytic fragment physically associates with and phosphorylates CK8/18 HT29 cells. The nature of this association and its physiological significance remain to be determined.	0.1364	SIGNOR-248847
PRKCE	protein	Q02156	UNIPROT	NOS3	protein	P29474	UNIPROT	down-regulates activity	phosphorylation	Thr495	TGITRKKtFKEVANA	9606	BTO:0001853								24379783	YES		lperfetto	The phosphorylation of both S617 and S635 have also been shown to promote increased eNOS-derived NO release (Michell et al., 2002). The phosphorylaiton of S617 can be induced by PKA or Akt activity, and may serve to sensitize eNOS to calmodulin binding and modulate the phosphorylation of other eNOS sites	0.1364	SIGNOR-251632
PRKCE	protein	Q02156	UNIPROT	OCLN	protein	Q16625	UNIPROT	up-regulates	phosphorylation	Thr404	HYETDYTtGGESCDE	9606	BTO:0000195	BTO:0000671							21545357	YES		lperfetto	Thr403, thr404, thr424 and thr438 in the occludin c-terminal domain are the predominant sites of pkc_-dependent phosphorylation . The present study demonstrates that pkc_ phosphorylates occludin on specific threonine residues and promotes assembly of epithelial tight junctions.	0.1364	SIGNOR-173635
PRKCE	protein	Q02156	UNIPROT	OCLN	protein	Q16625	UNIPROT	up-regulates	phosphorylation	Thr424	IREYPPItSDQQRQL	9606	BTO:0000195	BTO:0000671							21545357	YES		lperfetto	Thr403, thr404, thr424 and thr438 in the occludin c-terminal domain are the predominant sites of pkc_-dependent phosphorylation . The present study demonstrates that pkc_ phosphorylates occludin on specific threonine residues and promotes assembly of epithelial tight junctions.	0.1364	SIGNOR-173639
PRKCE	protein	Q02156	UNIPROT	OCLN	protein	Q16625	UNIPROT	up-regulates	phosphorylation	Thr438	LYKRNFDtGLQEYKS	9606	BTO:0000195	BTO:0000671							21545357	YES		lperfetto	Thr403, thr404, thr424 and thr438 in the occludin c-terminal domain are the predominant sites of pkc_-dependent phosphorylation . The present study demonstrates that pkc_ phosphorylates occludin on specific threonine residues and promotes assembly of epithelial tight junctions.	0.1364	SIGNOR-173643
PRKCE	protein	Q02156	UNIPROT	OPRD1	protein	P41143	UNIPROT	unknown	phosphorylation	Ser344	CGRPDPSsFSRAREA	9606	BTO:0000007								11085981	YES		lperfetto	In the current study, we identified a PKC-mediated phosphorylation site in the delta-opioid receptor (DOR) and demonstrated that activation of PKC by stimulation of other types of GPCR or increase in intracellular Ca2+concentration in HEK 293 cells induces heterologous phosphorylation of DOR. Our results further established that DOR phosphorylation at Ser-344 by PKC results in internalization of …	0.1364	SIGNOR-249064
PRKCE	protein	Q02156	UNIPROT	PRKCE	protein	Q02156	UNIPROT	down-regulates	phosphorylation	Ser729	QEEFKGFsYFGEDLM	9606									11964154	YES		llicata	Protein kinase-inactive mutants of pkcepsilon were not phosphorylated at ser(729) in cells, and phosphorylation of this site leads to dephosphorylation of the activation-loop thr(566)	0.1364	SIGNOR-117324
PRKCE	protein	Q02156	UNIPROT	PRKD2	protein	Q9BZL6	UNIPROT	up-regulates	phosphorylation	Ser706	ARIIGEKsFRRSVVG	9606									12058027	YES		gcesareni	Furthermore, we show that pkd2 can be activated by classical and novel members of the protein kinase c (pkc) family such as pkc alpha, pkc epsilon, and pkc eta. These pkcs are activated by gastrin in ags-b cells. Thus, pkd2 is likely to be a novel downstream target of specific pkcs upon the stimulation of ags-b cells with gastrin.	0.1364	SIGNOR-89411
PRKCE	protein	Q02156	UNIPROT	PRKD2	protein	Q9BZL6	UNIPROT	up-regulates	phosphorylation	Ser710	GEKSFRRsVVGTPAY	9606									12058027	YES		miannu	In cells transfected with pkc? Or pkc? The phosphorylation of ser876 was markedly more pronounced than the phosphorylation of ser706/ser710 / the phosphorylation of ser706/ser710 in pkd2 reflects the activation of the kinase.	0.1364	SIGNOR-89415
PRKCE	protein	Q02156	UNIPROT	PRKD2	protein	Q9BZL6	UNIPROT	up-regulates	phosphorylation	Ser876	QGLAERIsVL	9606									12058027	YES		gcesareni	Furthermore, we show that pkd2 can be activated by classical and novel members of the protein kinase c (pkc) family such as pkc alpha, pkc epsilon, and pkc eta. These pkcs are activated by gastrin in ags-b cells. Thus, pkd2 is likely to be a novel downstream target of specific pkcs upon the stimulation of ags-b cells with gastrin.	0.1364	SIGNOR-89419
PRKCE	protein	Q02156	UNIPROT	SLC4A3	protein	P48751	UNIPROT	up-regulates activity	phosphorylation	Ser67	EKPSRSYsERDFEFH	9606	BTO:0000007								11739292	YES		lperfetto	We conclude that following Ang II stimulation of cells, PKCepsilon phosphorylates serine 67 of the AE3 cytoplasmic domain, inducing the Ang II-induced increase in anion transport observed in the hypertrophic myocardium.	0.1364	SIGNOR-249127
PRKCE	protein	Q02156	UNIPROT	STAT3	protein	P40763	UNIPROT	up-regulates	phosphorylation	Ser727	NTIDLPMsPRTLDSL	9606		BTO:0001253							16418226	YES		gcesareni	Abrogation of pkcdelta activity inhibited insulin-induced stat3 phosphorylation, pkcdelta-stat3 association and nuclear translocation.	0.3534	SIGNOR-143832
PRKCE	protein	Q02156	UNIPROT	TICAM2	protein	Q86XR7	UNIPROT	up-regulates	phosphorylation	Ser16	NSCPLSLsWGKRHSV	9606									16757566	YES		llicata	Here we show that tram is transiently phosphorylated by pkcepsilon on serine-16 our study provides a possible target for these molecules in lps signaling. Dag may activate pkc?, Leading to the phosphorylation and activation of tram.	0.2197	SIGNOR-146991
PRKCE	protein	Q02156	UNIPROT	TRPV1	protein	Q8NER1	UNIPROT	up-regulates activity	phosphorylation	Ser502	YFLQRRPsMKTLFVD	9534	BTO:0000298								14523239	YES		lperfetto	We found that mutation of S800 to alanine significantly reduced the PMA-induced enhancement of capsaicin-evoked currents and the direct activation of TRPV1 by PMA. Mutation of S502 to alanine reduced PMA enhancement of capsaicin-evoked currents, but had no effect on direct activation of TRPV1 by PMA. Conversely, mutation of T704 to alanine had no effect on PMA enhancement of capsaicin-evoked curr…	0.1983	SIGNOR-249230
PRKCE	protein	Q02156	UNIPROT	TRPV1	protein	Q8NER1	UNIPROT	up-regulates activity	phosphorylation	Ser502	YFLQRRPsMKTLFVD	9606	BTO:0000007								11884385	YES		lperfetto	Direct phosphorylation of capsaicin receptor VR1 by protein kinase Cepsilon and identification of two target serine residues. | Patch clamp analysis of the point mutants where Ser or Thr residues were replaced with Ala in the total 16 putative phosphorylation sites showed that two Ser residues, Ser(502) and Ser(800) were involved in the potentiation of the capsaicin-evoked currents by either PMA …	0.3372	SIGNOR-249141
PRKCE	protein	Q02156	UNIPROT	TRPV1	protein	Q8NER1	UNIPROT	up-regulates activity	phosphorylation	Ser775	EGVKRTLsFSLRSSR	9534	BTO:0000298								14523239	YES		lperfetto	We found that mutation of S800 to alanine significantly reduced the PMA-induced enhancement of capsaicin-evoked currents and the direct activation of TRPV1 by PMA. Mutation of S502 to alanine reduced PMA enhancement of capsaicin-evoked currents, but had no effect on direct activation of TRPV1 by PMA. Conversely, mutation of T704 to alanine had no effect on PMA enhancement of capsaicin-evoked curr…	0.1983	SIGNOR-249231
PRKCE	protein	Q02156	UNIPROT	TRPV1	protein	Q8NER1	UNIPROT	up-regulates activity	phosphorylation	Ser801	VPLLREAsARDRQSA	9534	BTO:0000298								14523239	YES		lperfetto	We found that mutation of S800 to alanine significantly reduced the PMA-induced enhancement of capsaicin-evoked currents and the direct activation of TRPV1 by PMA. Mutation of S502 to alanine reduced PMA enhancement of capsaicin-evoked currents, but had no effect on direct activation of TRPV1 by PMA. Conversely, mutation of T704 to alanine had no effect on PMA enhancement of capsaicin-evoked curr…	0.1983	SIGNOR-249232
PRKCE	protein	Q02156	UNIPROT	TRPV1	protein	Q8NER1	UNIPROT	up-regulates activity	phosphorylation	Ser801	VPLLREAsARDRQSA	9606	BTO:0000007								11884385	YES		lperfetto	Direct phosphorylation of capsaicin receptor VR1 by protein kinase Cepsilon and identification of two target serine residues. | Patch clamp analysis of the point mutants where Ser or Thr residues were replaced with Ala in the total 16 putative phosphorylation sites showed that two Ser residues, Ser(502) and Ser(800) were involved in the potentiation of the capsaicin-evoked currents by either PMA …	0.3372	SIGNOR-249142
PRKCE	protein	Q02156	UNIPROT	TRPV1	protein	Q8NER1	UNIPROT	up-regulates activity	phosphorylation	Ser821	YLRQFSGsLKPEDAE	9534	BTO:0000298								14523239	YES		lperfetto	We found that mutation of S800 to alanine significantly reduced the PMA-induced enhancement of capsaicin-evoked currents and the direct activation of TRPV1 by PMA. Mutation of S502 to alanine reduced PMA enhancement of capsaicin-evoked currents, but had no effect on direct activation of TRPV1 by PMA. Conversely, mutation of T704 to alanine had no effect on PMA enhancement of capsaicin-evoked curr…	0.1983	SIGNOR-249233
PRKCE	protein	Q02156	UNIPROT	TRPV1	protein	Q8NER1	UNIPROT	up-regulates activity	phosphorylation	Thr145	QKSKKHLtDNEFKDP	-1									14523239	YES		lperfetto	We found that mutation of S800 to alanine significantly reduced the PMA-induced enhancement of capsaicin-evoked currents and the direct activation of TRPV1 by PMA. Mutation of S502 to alanine reduced PMA enhancement of capsaicin-evoked currents, but had no effect on direct activation of TRPV1 by PMA. Conversely, mutation of T704 to alanine had no effect on PMA enhancement of capsaicin-evoked curr…	0.3372	SIGNOR-249234
PRKCE	protein	Q02156	UNIPROT	TRPV1	protein	Q8NER1	UNIPROT	up-regulates activity	phosphorylation	Thr705	WKLQRAItILDTEKS	9534	BTO:0000298								14523239	YES		lperfetto	We found that mutation of S800 to alanine significantly reduced the PMA-induced enhancement of capsaicin-evoked currents and the direct activation of TRPV1 by PMA. Mutation of S502 to alanine reduced PMA enhancement of capsaicin-evoked currents, but had no effect on direct activation of TRPV1 by PMA. Conversely, mutation of T704 to alanine had no effect on PMA enhancement of capsaicin-evoked curr…	0.1983	SIGNOR-249235
PRKCG	protein	P05129	UNIPROT	ANXA1	protein	P04083	UNIPROT	up-regulates	phosphorylation	Ser27	EYVQTVKsSKGGPGS	9606									24103589	YES		lperfetto	The authors identified several phosphorylated residues by a combination of peptide mapping and sequence analysis and showed that recombinant pp60c-src phosphorylates annexin a1 near its amino terminus, at tyrosine 21 (tyr21). Also polyoma virus middle t/pp60c-src complex, recombinant pp50v-abl, and the egf receptor/kinase phosphorylated the same tyrosine residue. It was also shown that serine 27 …	0.1364	SIGNOR-202788
PRKCG	protein	P05129	UNIPROT	APTX	protein	Q7Z2E3	UNIPROT	up-regulates	phosphorylation	Thr125	AKNPGLEtHRKRKRS	9606									19561170	YES		llicata	We show the novel molecular consequences of increased kinase activities of mutants: aprataxin (aptx), a dna repair protein causative for autosomal recessive ataxia, was found to be a preferential substrate of mutant pkc gamma, and phosphorylation inhibited its nuclear entry. ollectively, phosphorylation occurred at thr111, reducing nuclear aptx.	0.1364	SIGNOR-186409
PRKCG	protein	P05129	UNIPROT	CD5	protein	P06127	UNIPROT	unknown	phosphorylation	Thr436	FHRNHTAtVRSHAEN	9606	BTO:0000661								11123317	YES		lperfetto	Here, we present a selective mutagenesis analysis of two conserved threonine residues (T410 and T412) located at the membrane-proximal cytoplasmic region of CD5. These residues are contained within consensus phosphorylation motifs for protein kinase C and are shown here to be critical for in vivo protein kinase C-mediated phosphorylation of CD5.	0.1364	SIGNOR-249074
PRKCG	protein	P05129	UNIPROT	CD5	protein	P06127	UNIPROT	up-regulates	phosphorylation	Thr436	FHRNHTAtVRSHAEN	9606									11123317	YES		amattioni	Cd5 is a good pkc substrate. Phosphorylation of cd5 is necessary for cd5-mediated lipid second messenger generation.	0.1364	SIGNOR-85183
PRKCG	protein	P05129	UNIPROT	CHAT	protein	P28329	UNIPROT	up-regulates	phosphorylation	Ser464	LLKHVTQsSRKLIRA	9606	BTO:0000938								15381704	YES	The effect has been demonstrated using P28329-3	gcesareni	We show that chat is differentially phosphorylated by protein kinase c (pkc) isoforms on four serines (ser-440, ser-346, ser-347, and ser-476) and one threonine (thr-255). This phosphorylation is hierarchical, with phosphorylation at ser-476 required for phosphorylation at other serines. Phosphorylation at some, but not all, sites regulates basal catalysis and activation.	0.1364	SIGNOR-129316
PRKCG	protein	P05129	UNIPROT	CHAT	protein	P28329	UNIPROT	up-regulates	phosphorylation	Ser465	LKHVTQSsRKLIRAD	9606	BTO:0000938								15381704	YES	The effect has been demonstrated using P28329-3	gcesareni	We show that chat is differentially phosphorylated by protein kinase c (pkc) isoforms on four serines (ser-440, ser-346, ser-347, and ser-476) and one threonine (thr-255). This phosphorylation is hierarchical, with phosphorylation at ser-476 required for phosphorylation at other serines. Phosphorylation at some, but not all, sites regulates basal catalysis and activation.	0.1364	SIGNOR-129320
PRKCG	protein	P05129	UNIPROT	CHAT	protein	P28329	UNIPROT	up-regulates	phosphorylation	Ser558	VPTYESAsIRRFQEG	9606	BTO:0000938								15381704	YES	The effect has been demonstrated using P28329-3	gcesareni	We show that chat is differentially phosphorylated by protein kinase c (pkc) isoforms on four serines (ser-440, ser-346, ser-347, and ser-476) and one threonine (thr-255). This phosphorylation is hierarchical, with phosphorylation at ser-476 required for phosphorylation at other serines. Phosphorylation at some, but not all, sites regulates basal catalysis and activation.	0.1364	SIGNOR-129324
PRKCG	protein	P05129	UNIPROT	CHAT	protein	P28329	UNIPROT	up-regulates	phosphorylation	Ser594	HKAAVPAsEKLLLLK	9606	BTO:0000938								15381704	YES	The effect has been demonstrated using P28329-3	gcesareni	We show that chat is differentially phosphorylated by protein kinase c (pkc) isoforms on four serines (ser-440, ser-346, ser-347, and ser-476) and one threonine (thr-255). This phosphorylation is hierarchical, with phosphorylation at ser-476 required for phosphorylation at other serines. Phosphorylation at some, but not all, sites regulates basal catalysis and activation.	0.1364	SIGNOR-129328
PRKCG	protein	P05129	UNIPROT	CHAT	protein	P28329	UNIPROT	up-regulates	phosphorylation	Thr373	TVLVKDStNRDSLDM	9606	BTO:0000938								15381704	YES	The effect has been demonstrated using P28329-3	gcesareni	We show that chat is differentially phosphorylated by protein kinase c (pkc) isoforms on four serines (ser-440, ser-346, ser-347, and ser-476) and one threonine (thr-255). This phosphorylation is hierarchical, with phosphorylation at ser-476 required for phosphorylation at other serines. Phosphorylation at some, but not all, sites regulates basal catalysis and activation.	0.1364	SIGNOR-129332
PRKCG	protein	P05129	UNIPROT	CYTH2	protein	Q99418	UNIPROT	down-regulates activity	phosphorylation	Ser392	AARKKRIsVKKKQEQ	9606	BTO:0000567								10531036	YES		lperfetto	ARNO is phosphorylated in vivo by PKC on a single serine residue, S392, located within the carboxy-terminal polybasic domain. Mutation of S392 to alanine does not prevent ARNO-mediated actin rearrangements, suggesting that phosphorylation does not lead to ARNO activation [6]. Here, we report that phosphorylation negatively regulates ARNO exchange activity through a 'PH domain electrostatic switch…	0.1364	SIGNOR-249025
PRKCG	protein	P05129	UNIPROT	DAB2	protein	P98082	UNIPROT	unknown	phosphorylation	Ser24	QAAPKAPsKKEKKKG	9534	BTO:0004055								10542228	YES		lperfetto	We have mapped the TPA-induced DOC-2/DAB2 protein phosphorylation site to Ser24, which appears to modulate the DOC-2/DAB2 inhibition of AP-1 transcription activity. Results indicate that phosphorylation of Ser24 is mediated by PKCbetaII, PKC_, and PKCdelta, but not CKII. This suggests that the PKC phosphorylation of Ser24 in DOC-2/DAB2 may be an underlying mechanisms for its tumor-suppressive fun…	0.1364	SIGNOR-249027
PRKCG	protein	P05129	UNIPROT	GRIN2B	protein	Q13224	UNIPROT	up-regulates activity	phosphorylation	Ser1303	NKLRRQHsYDTFVDL	-1									11306676	YES		lperfetto	These results indicate that PKC can directly phosphorylate S1303 and S1323 in the NR2B C terminus, leading to enhanced currents through NMDA receptor channels.	0.1364	SIGNOR-249085
PRKCG	protein	P05129	UNIPROT	GRK2	protein	P25098	UNIPROT	up-regulates activity	phosphorylation	Ser29	ATPAARAsKKILLPE	9606	BTO:0000007								11042191	YES		lperfetto	Phosphorylation of GRK2 by protein kinase C abolishes its inhibition by calmodulin. In vitro, GRK2 was preferentially phosphorylated by PKC isoforms alpha, gamma, and delta. Two-dimensional peptide mapping of PKCalpha-phosphorylated GRK2 showed a single site of phosphorylation, which was identified as serine 29 by HPLC-MS. A S29A mutant of GRK2 was not phosphorylated by PKC in vitro and showed no…	0.2197	SIGNOR-249060
PRKCG	protein	P05129	UNIPROT	GRM5	protein	P41594	UNIPROT	up-regulates activity	phosphorylation	Ser840	VRSAFTTsTVVRMHV	-1									15894802	YES		lperfetto	Thus, we showed that it is phosphorylation of Ser-839, not Thr-840, that is absolutely required for the unique Ca2+ oscillations produced by mGluR5 activation. The Thr-840 residue is important only in that it is permissive for the PKC-dependent phosphorylation of Ser-839.	0.2197	SIGNOR-249282
PRKCG	protein	P05129	UNIPROT	GRM5	protein	P41594	UNIPROT	up-regulates activity	phosphorylation	Thr841	RSAFTTStVVRMHVG	-1									15894802	YES		lperfetto	Thus, we showed that it is phosphorylation of Ser-839, not Thr-840, that is absolutely required for the unique Ca2+ oscillations produced by mGluR5 activation. The Thr-840 residue is important only in that it is permissive for the PKC-dependent phosphorylation of Ser-839.	0.2197	SIGNOR-249289
PRKCG	protein	P05129	UNIPROT	HABP4	protein	Q5JVS0	UNIPROT	down-regulates activity	phosphorylation	Thr354	RKPANDItSQLEINF	9606	BTO:0004974								14699138	YES		lperfetto	We found a strong phosphorylation of Ki-1/57 by PKCalphabeta, PKCdelta, PKClambda/zeta, and especially by PKCsigma, however not by PKCmi. These data show that Ki-1/57 can serve in principal as a substrate for a wide variety of different PKC isoforms but also that its phosphorylation is strongest with PKCsigma. | This suggests that the two threonine residues present in this fragment (Thr354 and Th…	0.1364	SIGNOR-249249
PRKCG	protein	P05129	UNIPROT	HABP4	protein	Q5JVS0	UNIPROT	down-regulates activity	phosphorylation	Thr375	GRGARGGtRGGRGRI	9606	BTO:0004974								14699138	YES		lperfetto	We found a strong phosphorylation of Ki-1/57 by PKCalphabeta, PKCdelta, PKClambda/zeta, and especially by PKCsigma, however not by PKCmi. These data show that Ki-1/57 can serve in principal as a substrate for a wide variety of different PKC isoforms but also that its phosphorylation is strongest with PKCsigma. | This suggests that the two threonine residues present in this fragment (Thr354 and Th…	0.1364	SIGNOR-249255
PRKCG	protein	P05129	UNIPROT	HSP90AA1	protein	P07900	UNIPROT	down-regulates	phosphorylation	Thr115	GTIAKSGtKAFMEAL	9606									24117238	YES		lperfetto	Threonine residue set, thr(115)/thr(425)/thr(603), of hsp90_ is specifically phosphorylated by pkc_phosphorylation of hsp90_ by pkc_ decreases the binding affinity of hsp90_ towards atp and co-chaperones such as cdc37 (cell-division cycle 37), thereby decreasing its chaperone activity.	0.1364	SIGNOR-202812
PRKCG	protein	P05129	UNIPROT	HSP90AA1	protein	P07900	UNIPROT	down-regulates	phosphorylation	Thr425	KKCLELFtELAEDKE	9606									24117238	YES		lperfetto	Threonine residue set, thr(115)/thr(425)/thr(603), of hsp90_ is specifically phosphorylated by pkc_, and, more interestingly, this threonine residue set serves as a 'phosphorylation switch' for hsp90_ binding or release of pkc_. Moreover, phosphorylation of hsp90_ by pkc_ decreases the binding affinity of hsp90_ towards atp and co-chaperones such as cdc37 (cell-division cycle 37), thereby decreas…	0.1364	SIGNOR-202816
PRKCG	protein	P05129	UNIPROT	HSP90AA1	protein	P07900	UNIPROT	down-regulates	phosphorylation	Thr603	PCCIVTStYGWTANM	9606									24117238	YES		lperfetto	Threonine residue set, thr(115)/thr(425)/thr(603), of hsp90_ is specifically phosphorylated by pkc_, and, more interestingly, this threonine residue set serves as a 'phosphorylation switch' for hsp90_ binding or release of pkc_. Moreover, phosphorylation of hsp90_ by pkc_ decreases the binding affinity of hsp90_ towards atp and co-chaperones such as cdc37 (cell-division cycle 37), thereby decreas…	0.1364	SIGNOR-202820
PRKCG	protein	P05129	UNIPROT	KIR3DL1	protein	P43629	UNIPROT	down-regulates	phosphorylation	Ser415	QRKITRPsQRPKTPP	9606									17911614	YES		gcesareni	Functional studies of the wild-type receptor and serine/threonine mutants indicated that phosphorylation of ser(394) by protein kinase c slightly suppresses kir3dl1 inhibitory function, and reduces receptor internalization and turnover.	0.1364	SIGNOR-158133
PRKCG	protein	P05129	UNIPROT	NOS3	protein	P29474	UNIPROT	down-regulates activity	phosphorylation	Thr495	TGITRKKtFKEVANA	9606	BTO:0001853								24379783	YES		lperfetto	The phosphorylation of both S617 and S635 have also been shown to promote increased eNOS-derived NO release (Michell et al., 2002). The phosphorylaiton of S617 can be induced by PKA or Akt activity, and may serve to sensitize eNOS to calmodulin binding and modulate the phosphorylation of other eNOS sites	0.1364	SIGNOR-251633
PRKCG	protein	P05129	UNIPROT	NRGN	protein	Q92686	UNIPROT	up-regulates activity	phosphorylation	Ser36	AAAKIQAsFRGHMAR	-1									8080473	YES		lperfetto	Phosphorylation of RC3 by PKC alpha, beta, or gamma was stimulated by Ca2+, phospholipid, and diacylglycerol. A single site, Ser36, which is adjacent to the predicted calmodulin (CaM)-binding domain, was phosphorylated by these enzymes. Phosphorylation of RC3 by PKC or PKM, a protease-degraded PKC, was inhibited by CaM. The effect of CaM apparently targets at RC3, as phosphorylation of protamine …	0.1364	SIGNOR-248915
PRKCG	protein	P05129	UNIPROT	OCLN	protein	Q16625	UNIPROT	up-regulates activity	phosphorylation	Ser340	DKRFYPEsSYKSTPV	9615	BTO:0000837								11502742	YES		lperfetto	Protein kinase C regulates the phosphorylation and cellular localization of occludin. Ser(338) of occludin was identified as an in vitro protein kinase C phosphorylation site using peptide mass fingerprint analysis and electrospray ionization tandem mass spectroscopy. Both the phosphorylation of occludin and its incorporation into tight junctions induced by calcium switch were markedly inhibited …	0.1364	SIGNOR-249107
PRKCG	protein	P05129	UNIPROT	PA2G4	protein	Q9UQ80	UNIPROT	unknown	phosphorylation	Thr366	QSSASRKtQKKKKKK	9606	BTO:0004737								11325528	YES		lperfetto	We found that Ebp1 was basally phosphorylated in AU565 breast cancer cells on serine/threonine residues and that this phosphorylation was enhanced by heregulin treatment. Both serine and threonine residues of a GST-Ebp1 fusion protein were phosphorylated by PKC in vitro. In vivo, we demonstrated that basal Ebp1 phosphorylation was dependent upon PKC.	0.1364	SIGNOR-249094
PRKCG	protein	P05129	UNIPROT	PEBP1	protein	P30086	UNIPROT	up-regulates activity	phosphorylation	Ser153	RGKFKVAsFRKKYEL	10116	BTO:0003036								12551925	YES		lperfetto	Here we report that one mechanism involves dissociation of Raf kinase inhibitory protein (RKIP) from Raf-1. Classic and atypical but not novel PKC isoforms phosphorylate RKIP at serine 153 (Ser-153). RKIP Ser-153 phosphorylation by PKC either in vitro or in response to 12-O-tetradecanoylphorbol-13-acetate or epidermal growth factor causes release of RKIP from Raf-1, whereas mutant RKIP (S153V or …	0.1364	SIGNOR-249190
PRKCG	protein	P05129	UNIPROT	PSEN1	protein	P49768	UNIPROT	up-regulates activity	phosphorylation	Ser346	EWEAQRDsHLGPHRS	9606	BTO:0000007								14576165	YES		lperfetto	A phosphorylation site at serine residue 346 was identified that is selectively phosphorylated by PKC but not by PKA. This site is localized within a recognition motif for caspases, and phosphorylation strongly inhibits proteolytic processing of PS1 by caspase activity during apoptosis.	0.1364	SIGNOR-249238
PRKCG	protein	P05129	UNIPROT	RAF1	protein	P04049	UNIPROT	up-regulates	phosphorylation	Ser619	SLPKINRsASEPSLH	9606									8288587	YES		gcesareni	Pkc can effectively phosphorylate raf-1, this is a direct effect of activated pkc and not the result of raf-1 autophosphorylation.	0.1364	SIGNOR-37545
PRKCG	protein	P05129	UNIPROT	SDC2	protein	P34741	UNIPROT	unknown	phosphorylation	Ser187	DLGERKPsSAAYQKA	-1									9244383	YES		lperfetto	We investigated phosphorylation of syndecan-2 cytoplasmic domain by PKC | Peptide mapping and substitution studies showed that both serines were phosphoacceptors, but each had slightly different affinity, with that of serine-197 being higher than serine-198.	0.1364	SIGNOR-248975
PRKCG	protein	P05129	UNIPROT	SDC2	protein	P34741	UNIPROT	unknown	phosphorylation	Ser188	LGERKPSsAAYQKAP	-1									9244383	YES		lperfetto	We investigated phosphorylation of syndecan-2 cytoplasmic domain by PKC | Peptide mapping and substitution studies showed that both serines were phosphoacceptors, but each had slightly different affinity, with that of serine-197 being higher than serine-198.	0.1364	SIGNOR-248978
PRKCG	protein	P05129	UNIPROT	STXBP1	protein	P61764	UNIPROT	down-regulates activity	phosphorylation	Ser313	SLKDFSSsKRMNTGE	9913	BTO:0000259								12519779	YES		lperfetto	Munc18a is essential for neurotransmitter release by exocytosis and can be phosphorylated by PKC in vitro on Ser-306 and Ser-313. We demonstrate that it is phosphorylated on Ser-313 in response to phorbol ester treatment in adrenal chromaffin cells. Mutation of both phosphorylation sites to glutamate reduces its affinity for syntaxin and so acts as a phosphomimetic mutation.	0.1364	SIGNOR-249187
PRKCG	protein	P05129	UNIPROT	STXBP1	protein	P61764	UNIPROT	unknown	phosphorylation	Ser306	VSQEVTRsLKDFSSS	-1									12519779	YES		lperfetto	Munc18a is essential for neurotransmitter release by exocytosis and can be phosphorylated by PKC in vitro on Ser-306 and Ser-313. We demonstrate that it is phosphorylated on Ser-313 in response to phorbol ester treatment in adrenal chromaffin cells. Mutation of both phosphorylation sites to glutamate reduces its affinity for syntaxin and so acts as a phosphomimetic mutation.	0.1364	SIGNOR-249184
PRKCG	protein	P05129	UNIPROT	TNNI3	protein	P19429	UNIPROT	down-regulates	phosphorylation	Ser42	AKKKSKIsASRKLQL	9606		BTO:0000887							15769444	YES		lperfetto	Phosphorylation at ser 23/24 (e.g., by pka or pkg) results in reduction in myofilament ca2+ sensitivity and an increase in crossbridge cycling rate, leading to acceleration of relaxation and an increase in power output but a reduced economy of contraction. Conversely, phosphorylation at ser 43/45 (by pkc) is associated with reduced maximum ca2+-activated force and decreased crossbridge cycling ra…	0.1364	SIGNOR-134632
PRKCG	protein	P05129	UNIPROT	TNNI3	protein	P19429	UNIPROT	down-regulates	phosphorylation	Ser44	KKSKISAsRKLQLKT	9606		BTO:0000887							15769444	YES		lperfetto	Phosphorylation at ser 23/24 (e.g., by pka or pkg) results in reduction in myofilament ca2+ sensitivity and an increase in crossbridge cycling rate, leading to acceleration of relaxation and an increase in power output but a reduced economy of contraction. Conversely, phosphorylation at ser 43/45 (by pkc) is associated with reduced maximum ca2+-activated force and decreased crossbridge cycling ra…	0.1364	SIGNOR-134636
PRKCG	protein	P05129	UNIPROT	TOP2A	protein	P11388	UNIPROT	up-regulates activity	phosphorylation	Ser29	EDAKKRLsVERIYQK	9606	BTO:0000567								12569090	YES		lperfetto	Here, we have shown that the enzymatic activity of topoisomerase II alpha protein purified from HeLa cell nuclei was strongly enhanced following phosphorylation by protein kinase C. | Site-directed mutagenesis studies indicated that phosphorylation of serine 29 generated both of these phosphopeptides.	0.1364	SIGNOR-249196
PRKCG	protein	P05129	UNIPROT	VTN	protein	P04004	UNIPROT	up-regulates quantity by stabilization	phosphorylation	Ser381	RNRKGYRsQRGHSRG	-1									9030777	YES		lperfetto	Phosphorylation of vitronectin on Ser362 by protein kinase C attenuates its cleavage by plasmin.	0.1364	SIGNOR-248964
PRKCH	protein	P24723	UNIPROT	ANXA1	protein	P04083	UNIPROT	up-regulates	phosphorylation	Ser27	EYVQTVKsSKGGPGS	9606									24103589	YES		lperfetto	The authors identified several phosphorylated residues by a combination of peptide mapping and sequence analysis and showed that recombinant pp60c-src phosphorylates annexin a1 near its amino terminus, at tyrosine 21 (tyr21). Also polyoma virus middle t/pp60c-src complex, recombinant pp50v-abl, and the egf receptor/kinase phosphorylated the same tyrosine residue. It was also shown that serine 27 …	0.1364	SIGNOR-202792
PRKCH	protein	P24723	UNIPROT	ITGB2	protein	P05107	UNIPROT	unknown	phosphorylation	Ser745	FEKEKLKsQWNNDNP	9606	BTO:0000751								11700305	YES		lperfetto	Here, we identify catalytic domain fragments of protein kinase C (PKC) delta and PKCbetaI/II as the major protein kinases in leukocyte extracts that phosphorylate a peptide corresponding to the cytoplasmic tail of the integrin CD18 chain. The sites phosphorylated in vitro were identified as Ser-745 and Thr-758. PKCalpha and PKCeta also phosphorylated these residues, and PKCalpha additionally phos…	0.1364	SIGNOR-249118
PRKCH	protein	P24723	UNIPROT	ITGB2	protein	P05107	UNIPROT	unknown	phosphorylation	Thr758	NPLFKSAtTTVMNPK	9606	BTO:0000751								11700305	YES		lperfetto	Here, we identify catalytic domain fragments of protein kinase C (PKC) delta and PKCbetaI/II as the major protein kinases in leukocyte extracts that phosphorylate a peptide corresponding to the cytoplasmic tail of the integrin CD18 chain. The sites phosphorylated in vitro were identified as Ser-745 and Thr-758. PKCalpha and PKCeta also phosphorylated these residues, and PKCalpha additionally phos…	0.1364	SIGNOR-249123
PRKCH	protein	P24723	UNIPROT	MAPK1	protein	P28482	UNIPROT	up-regulates activity	phosphorylation			9606	BTO:0000093								28939105	YES		miannu	Protein kinase C-eta regulates Mcl-1 level via ERK1. knockdown of PKCη but not PKCα, -δ or -ε caused a significant decrease in ERK (extracellular signal-regulated kinase) phosphorylation. Knockdown of ERK1 but not ERK2 decreased Mcl-1 level, and the decrease in Mcl-1 caused by PKCη knockdown was restored by ERK1 overexpression. These results suggest that PKCη utilizes the ERK signaling pathway to…	0.1364	SIGNOR-261910
PRKCH	protein	P24723	UNIPROT	NOS3	protein	P29474	UNIPROT	down-regulates activity	phosphorylation	Thr495	TGITRKKtFKEVANA	9606	BTO:0001853								24379783	YES		lperfetto	The phosphorylation of both S617 and S635 have also been shown to promote increased eNOS-derived NO release (Michell et al., 2002). The phosphorylaiton of S617 can be induced by PKA or Akt activity, and may serve to sensitize eNOS to calmodulin binding and modulate the phosphorylation of other eNOS sites	0.1364	SIGNOR-251634
PRKCH	protein	P24723	UNIPROT	PRKD1	protein	Q15139	UNIPROT	up-regulates	phosphorylation	Ser738	ARIIGEKsFRRSVVG	9606									10197446	YES		llicata	These results provide direct evidence that pkd becomes activated in vivo as a consequence of pkc-mediated phosphorylation of serines 744 and 748.	0.1364	SIGNOR-66730
PRKCH	protein	P24723	UNIPROT	PRKD1	protein	Q15139	UNIPROT	up-regulates	phosphorylation	Ser742	GEKSFRRsVVGTPAY	9606									10197446	YES		llicata	These results provide direct evidence that pkd becomes activated in vivo as a consequence of pkc-mediated phosphorylation of serines 744 and 748.	0.1364	SIGNOR-66734
PRKCH	protein	P24723	UNIPROT	PRKD2	protein	Q9BZL6	UNIPROT	up-regulates	phosphorylation	Ser706	ARIIGEKsFRRSVVG	9606									12058027	YES		gcesareni	Thus, pkd2 is likely to be a novel downstream target of specific pkcs upon the stimulation of ags-b cells with gastrin. Our data suggest a two-step mechanism of activation of pkd2 via endogenously produced diacylglycerol and the activation of pkcs.	0.1364	SIGNOR-89423
PRKCH	protein	P24723	UNIPROT	PRKD2	protein	Q9BZL6	UNIPROT	up-regulates	phosphorylation	Ser710	GEKSFRRsVVGTPAY	9606									12058027	YES		gcesareni	Thus, pkd2 is likely to be a novel downstream target of specific pkcs upon the stimulation of ags-b cells with gastrin. Our data suggest a two-step mechanism of activation of pkd2 via endogenously produced diacylglycerol and the activation of pkcs.	0.1364	SIGNOR-89427
PRKCH	protein	P24723	UNIPROT	PRKD2	protein	Q9BZL6	UNIPROT	up-regulates	phosphorylation	Ser876	QGLAERIsVL	9606									12058027	YES		gcesareni	Thus, pkd2 is likely to be a novel downstream target of specific pkcs upon the stimulation of ags-b cells with gastrin. Our data suggest a two-step mechanism of activation of pkd2 via endogenously produced diacylglycerol and the activation of pkcs.	0.1364	SIGNOR-89431
PRKCH	protein	P24723	UNIPROT	PTPN11	protein	Q06124	UNIPROT	unknown	phosphorylation	Ser595	GLMQQQKsFR	9606	BTO:0000007								11781100	YES		lperfetto	In summary, SHP2 is phosphorylated on serine residues 576 and 591 by PKC isoforms alpha, beta 1, beta 2, and eta.	0.1364	SIGNOR-249140
PRKCI	protein	P41743	UNIPROT	BAD	protein	Q92934	UNIPROT	down-regulates	phosphorylation	Ser118	GRELRRMsDEFVDSF	9606	BTO:0000527								21419810	YES		lperfetto	In-vitro kinase activity assay showed that pkc-_ directly phosphorylated bad at phospho specific residues, ser-112, ser-136 and ser-155 which in turn induced inactivation of bad and disruption of bad/bcl-xl dimer	0.3123	SIGNOR-172886
PRKCI	protein	P41743	UNIPROT	BAD	protein	Q92934	UNIPROT	down-regulates	phosphorylation	Ser75	EIRSRHSsYPAGTED	9606	BTO:0000527								21419810	YES		lperfetto	In-vitro kinase activity assay showed that pkc-_ directly phosphorylated bad at phospho specific residues, ser-112, ser-136 and ser-155 which in turn induced inactivation of bad and disruption of bad/bcl-xl dimer	0.3123	SIGNOR-172890
[truncated: 26,485 more rows]
